# Supplementary material for: Manipulating the revision of reward value during the intertrial interval increases sign tracking and dopamine release
Source: PLoS Biol. 2018 Sep 26;16(9):e2004015. doi: 10.1371/journal.pbio.2004015 (PMC6175531; doi:10.1371/journal.pbio.2004015)
Supplement: S1 Data — (XLSX) [file pbio.2004015.s005.xlsx]

## Sheet:  Fig 1a left
										lev_mag_diff =
										-0.0941
										0.5685
										1
										1
										0.9105
										0.9743
										1
										1
										0.9854
										0.8546
										0.972
										0.9975
										1
										1
										1
										-0.8668
										0.1922
										0.7399
										0.7434
										0.5565
										0.9038
										0.8106
										0.3141
										-0.2967
										-0.0933
										0.1911
										0.9245
										0.9223
										0.9327
										0.9115
										0.9902
										0.9813
										0.9805
										0.7501
										0.9241
										-0.9108
										-0.8885
										-0.9017
										-0.6533
										-0.2496
										-0.2488
										0.5187
										0.1467
										-0.1316
										0.7667
										-1
										-1
										-0.9925
										-1
										-1
										-1
										-1
										-0.8164
										-0.9345
										-0.8967
										-0.8218
										-0.5566
										0.7941
										-0.0392
										0.212
										0.7067
										0.1417
										-0.732
										-0.6581
										0.3204
										0.5766
										-0.0594
										0.9718
										0.453
										0.9971
										0.9897
										0.6569
										0.7557
										1
										0.9939
										0.9855
										1
										0.9913
										1
										-0.9539
										-0.9798
										-0.9056
										-1
										-1
										-1
										-1
										-0.9917
										-1
										-0.9728
										-0.8198
										-0.9881
										-0.0712
										-0.5435
										0.6981
										-0.9524
										-0.9596
										-0.3913
										-0.6121
										-0.8057
										-0.0378
										-0.9647
										0.9947
										0.9966
										1
										1
										1
										1
										1
										0.937
										0.9045
										-1
										-1
										0.8696
										0.9322
										0.9013
										1
										1
										1
										1
										1

## Sheet: Fig 1a right
							lev_mag_diff =
							-0.9936
							-1
							-0.9726
							-1
							-1
							-0.8194
							-1
							-0.9754
							-0.3333
							-1
							-0.451
							-1
							-1
							-1
							-1
							-0.9582
							-0.6315
							-0.5882
							0.4415
							0.7617
							0.9561
							-1
							-1
							-1
							-1
							-1
							-1
							1
							1
							-0.1948
							1
							-0.2022
							-0.5207
							-0.6583
							-0.6694
							-0.4233
							0.7268
							0.0696
							0.6162
							0.36
							-0.4152
							-0.2245
							0.832
							0.6751
							0.6299
							0.754
							0.8263
							0.7071
							0.629
							0.6821
							-1
							-1
							-1
							0.1596
							-0.2841
							1
							1
							1
							0.9142
							1

## Sheet: Fig 1b left
											probability_difference =
											0.12
											0.4
											0.8
											0.96
											0.68
											0.84
											0.8
											0.88
											0.92
											0.76
											0.92
											0.92
											1
											0.92
											0.92
											-0.52
											0.1905
											0.72
											0.52
											0.4762
											0.4545
											0.4167
											0.0455
											-0.2
											0
											0.16
											0.68
											0.68
											0.44
											0.6667
											0.875
											0.75
											0.8333
											0.5417
											0.7917
											-0.36
											-0.24
											-0.48
											-0.0769
											-0.1739
											0
											0.2083
											0.04
											-0.04
											0.24
											-0.0909
											-0.1429
											-0.56
											-0.92
											-0.8261
											-0.52
											-0.9091
											-0.8333
											-0.64
											-0.24
											-0.28
											-0.28
											0.04
											0.12
											0.08
											0.04
											0
											-0.12
											0
											0.4
											0.24
											0.4
											0.64
											0.28
											0.6
											0.6
											0.4348
											0.8
											0.96
											0.8
											0.84
											0.52
											0.84
											0.92
											-0.2
											-0.48
											-0.36
											-0.2
											-0.32
											-0.08
											-0.64
											-0.32
											-0.4
											-0.32
											-0.16
											-0.28
											-0.16
											-0.36
											0.24
											-0.5
											-0.4
											-0.08
											-0.2
											-0.36
											0.28
											-0.24
											0.52
											0.56
											1
											0.88
											0.84
											0.9
											0.8
											0.88
											0.68
											-0.04
											-0.24
											0.4
											0.7778
											0.96
											1
											0.9545
											1
											1
											1

## Sheet: Fig 1b right
							probability_difference =
							-0.48
							-0.32
							-0.28
							-0.32
							-0.28
							-0.24
							-0.2083
							-0.28
							0
							-0.1905
							-0.24
							-0.52
							-0.96
							-0.88
							-0.96
							-0.84
							-0.36
							-0.28
							0.2
							0.68
							0.76
							-0.48
							-0.32
							-0.2083
							-0.0435
							-0.12
							-0.0417
							0.04
							0.2
							0.28
							0.24
							-0.0833
							-0.4
							-0.36
							-0.0417
							-0.12
							0.32
							0.08
							0.12
							0.04
							0.04
							0.04
							0.65
							0.28
							0.1667
							0.375
							0.44
							0.36
							0.32
							0.28
							-0.5417
							-0.381
							-0.92
							0.2917
							0.3182
							0.76
							0.5417
							0.76
							0.5
							0.5909

## Sheet: Fig 1c left
										latency_score =
										-0.0123
										0.2374
										0.5888
										0.7203
										0.3784
										0.6139
										0.4919
										0.5908
										0.7441
										0.5593
										0.5155
										0.6037
										0.7161
										0.6816
										0.6579
										-0.6081
										0.0999
										0.4834
										0.2193
										0.1401
										0.3174
										0.1789
										-0.1018
										-0.233
										-0.0591
										-0.044
										0.4164
										0.1828
										0.2348
										0.3166
										0.5477
										0.4857
										0.5431
										0.2798
										0.3377
										-0.3265
										-0.1182
										-0.2414
										0.1357
										-0.0934
										-0.0032
										0.183
										0.1984
										-0.0433
										0.0714
										-0.0682
										-0.094
										-0.2277
										-0.5805
										-0.6051
										-0.2846
										-0.4243
										-0.3704
										-0.2892
										-0.016
										-0.0559
										-0.191
										0.0458
										-0.1515
										-0.0171
										0.0377
										-0.0452
										-0.3061
										-0.2301
										0.1764
										0.1042
										0.0898
										0.3042
										0.1171
										0.4466
										0.3569
										0.3652
										0.6135
										0.728
										0.5384
										0.5468
										0.3471
										0.569
										0.613
										-0.1522
										-0.4317
										-0.2205
										-0.1086
										-0.2383
										-0.046
										-0.6259
										-0.1971
										-0.2495
										-0.1351
										-0.0107
										-0.1775
										-0.0385
										-0.2114
										0.0871
										-0.3484
										-0.2272
										-0.0629
										-0.0891
										-0.0913
										0.2833
										-0.2139
										0.3531
										0.353
										0.721
										0.6677
										0.5967
										0.6616
										0.6032
										0.739
										0.5482
										-0.0083
										-0.1542
										0.2466
										0.5887
										0.7543
										0.8574
										0.8756
										0.8385
										0.8993
										0.9136

## Sheet: Fig 1c right
							latency_score =
							-0.3116
							-0.2702
							-0.1754
							-0.2582
							-0.2289
							-0.2399
							-0.2029
							-0.2574
							-0.2367
							-0.1949
							-0.2766
							-0.4079
							-0.7796
							-0.7273
							-0.8729
							-0.5535
							-0.3538
							-0.1205
							0.1421
							0.4998
							0.5875
							-0.1967
							-0.2515
							-0.1065
							-0.0397
							-0.1043
							-0.0032
							0.0257
							0.1299
							0.1184
							0.1013
							-0.1566
							-0.1384
							-0.1647
							-0.214
							-0.1688
							0.123
							-0.0162
							-0.0339
							0.0155
							-0.0233
							-0.1496
							0.3919
							-0.0823
							-0.1795
							0.1167
							0.0948
							-0.024
							-0.1955
							-0.1425
							-0.3278
							-0.2302
							-0.5922
							0.0139
							0.1453
							0.3896
							0.2176
							0.2711
							0.154
							0.2478

## Sheet: Fig 1d left
											PCA_index =
											0.0045
											0.402
											0.7963
											0.8934
											0.6563
											0.8094
											0.764
											0.8236
											0.8832
											0.7247
											0.8025
											0.8404
											0.9054
											0.8672
											0.8593
											-0.665
											0.1609
											0.6478
											0.4943
											0.3909
											0.5586
											0.4687
											0.0859
											-0.2432
											-0.0508
											0.1024
											0.6736
											0.595
											0.5358
											0.6316
											0.8043
											0.739
											0.7857
											0.5239
											0.6845
											-0.5324
											-0.4156
											-0.541
											-0.1982
											-0.1723
											-0.084
											0.3034
											0.1284
											-0.0716
											0.3594
											-0.3864
											-0.4123
											-0.5934
											-0.8335
											-0.8104
											-0.6015
											-0.7778
											-0.6734
											-0.6212
											-0.3843
											-0.3859
											-0.3425
											0.2933
											-0.0235
											0.0916
											0.2615
											0.0322
											-0.386
											-0.2961
											0.2989
											0.3069
											0.1435
											0.6387
											0.2834
											0.6812
											0.6489
											0.4856
											0.7231
											0.896
											0.7774
											0.7908
											0.6224
											0.8001
											0.8443
											-0.4354
											-0.6305
											-0.4954
											-0.4362
											-0.5194
											-0.3753
											-0.7553
											-0.5029
											-0.5498
											-0.476
											-0.3302
											-0.4819
											-0.0899
											-0.3716
											0.3417
											-0.6003
											-0.5289
											-0.1781
											-0.3004
											-0.419
											0.1752
											-0.4728
											0.6226
											0.6365
											0.907
											0.8492
											0.8122
											0.8539
											0.8011
											0.852
											0.7109
											-0.3494
											-0.4647
											0.5054
											0.7662
											0.8719
											0.9525
											0.9434
											0.9462
											0.9664
											0.9712

## Sheet: Fig 1d right
							PCA_index =
							-0.5951
							-0.5301
							-0.476
							-0.5261
							-0.503
							-0.4331
							-0.4704
							-0.5043
							-0.19
							-0.4618
							-0.3225
							-0.6426
							-0.9132
							-0.8691
							-0.9443
							-0.7839
							-0.4484
							-0.3296
							0.2612
							0.6472
							0.7679
							-0.5589
							-0.5238
							-0.4383
							-0.3611
							-0.4081
							-0.3483
							0.3552
							0.4433
							0.0678
							0.4471
							-0.1474
							-0.353
							-0.3943
							-0.3084
							-0.2374
							0.3899
							0.0445
							0.2341
							0.1385
							-0.1329
							-0.1114
							0.6246
							0.2909
							0.2057
							0.4152
							0.4537
							0.3477
							0.2511
							0.2732
							-0.6232
							-0.5371
							-0.8374
							0.1551
							0.0598
							0.7165
							0.5864
							0.677
							0.5227
							0.6129

## Sheet: Fig 1e left
										PCA_index_1st_half =
										-0.0689
										0.3262
										0.7554
										0.8526
										0.4728
										0.7345
										0.6686
										0.7558
										0.8648
										0.6383
										0.667
										0.7708
										0.8646
										0.8399
										0.7919
										-0.7625
										0.0746
										0.5491
										0.2453
										0.1325
										0.443
										0.2176
										-0.3276
										-0.2977
										-0.3017
										-0.0931
										0.5468
										0.2975
										0.4109
										0.4567
										0.6986
										0.6693
										0.6773
										0.4004
										0.4586
										-0.5616
										-0.3549
										-0.4373
										0.3854
										-0.102
										-0.2302
										0.3399
										0.2159
										-0.351
										0.1528
										-0.3695
										-0.3921
										-0.459
										-0.713
										-0.7809
										-0.5198
										-0.5628
										-0.4893
										-0.5338
										-0.2519
										-0.3107
										-0.2381
										0.2857
										-0.4188
										0.0414
										0.2553
										0.0838
										-0.5173
										-0.4519
										0.0987
										0.1592
										-0.1443
										0.5376
										0.2196
										0.6411
										0.5482
										0.5212
										0.6018
										0.8423
										0.6989
										0.6962
										0.5682
										0.7372
										0.7639
										-0.4366
										-0.6315
										-0.4009
										-0.3672
										-0.4789
										-0.3014
										-0.7551
										-0.4781
										-0.4826
										-0.3796
										-0.1798
										-0.4523
										-0.2484
										-0.3528
										0.3001
										-0.587
										-0.4548
										-0.3689
										-0.2278
										-0.1889
										0.3539
										-0.4838
										0.5777
										0.5544
										0.8534
										0.8086
										0.7584
										0.77
										0.7338
										0.8304
										0.6893
										-0.0028
										-0.434
										0.5188
										0.6701
										0.7842
										0.9231
										0.9278
										0.9193
										0.9661
										0.971

## Sheet: Fig 1e right
								PCA_index_1st_half =
								-0.5378
								-0.5021
								-0.4241
								-0.5056
								-0.4884
								-0.4751
								-0.4677
								-0.4962
								-0.4479
								-0.4576
								-0.4776
								-0.6155
								-0.8863
								-0.8422
								-0.9307
								-0.6881
								-0.349
								-0.3097
								0.2071
								0.662
								0.7431
								-0.4628
								-0.5094
								-0.3927
								-0.1944
								-0.4015
								-0.0011
								0.2946
								0.4114
								-0.1422
								0.3963
								-0.1799
								-0.1535
								-0.2196
								-0.4517
								-0.2784
								0.2598
								-0.1165
								0.0066
								0.1372
								-0.125
								-0.2934
								0.4621
								0.073
								-0.0251
								0.3063
								0.266
								0.0252
								-0.1699
								-0.1793
								-0.5662
								-0.4684
								-0.7299
								-0.3331
								-0.0354
								0.608
								0.486
								0.452
								0.2316
								0.4707

[truncated: 5 more sheets: Fig 1f left, Fig 1f right, Fig 1g, Fig 1h, Fig 1i]
