# Supplementary material for: Manipulating the revision of reward value during the intertrial interval increases sign tracking and dopamine release
Source: PLoS Biol. 2018 Sep 26;16(9):e2004015. doi: 10.1371/journal.pbio.2004015 (PMC6175531; doi:10.1371/journal.pbio.2004015)
Supplement: S4 Data — (XLSX) [file pbio.2004015.s008.xlsx]

## Sheet: S2a Fig
	time(s)	-10	-9.8	-9.6	-9.4	-9.2	-9	-8.8	-8.6	-8.4	-8.2	-8	-7.8	-7.6	-7.4	-7.2	-7	-6.8	-6.6	-6.4	-6.2	-6	-5.8	-5.6	-5.4	-5.2	-5	-4.8	-4.6	-4.4	-4.2	-4	-3.8	-3.6	-3.4	-3.2	-3	-2.8	-2.6	-2.4	-2.2	-2	-1.8	-1.6	-1.4	-1.2	-1	-0.8	-0.6
	60 ITI gp	2.23636	2.76364	2.30909	1.61818	1.36364	1.54545	1.56364	1.6	1.16364	1.54545	1.49091	5.01818	7.27273	6.10909	4.76364	3.81818	4.25455	4.01818	2.52727	3.09091	2.07273	1.49091	2.38182	2.32727	1.94545	1.70909	1.54545	1.05455	1	1.85455	2.21818	3.10909	2.43636	2.61818	2.54545	2.03636	2.67273	3.09091	3.96364	3.32727	2.67273	3.52727	3.89091	2.12727	2.34545	1.43636	1.29091	1.56364
	60 ITI gp	7.18	6.76	6.04	4.82	3.88	3.3	4.3	5.36	4.02	5.02	3.44	4.82	9.58	12.36	14.02	15.9	16.7	15.4	16.08	15.2	14	13.64	12.42	12.68	14.1	14.92	16.84	16.34	15.36	15.44	15.22	14.92	14.3	14.4	14.62	13.14	14.08	13.34	14.34	16.88	16.28	16.84	16.96	12.3	12.28	11.6	12.64	12.58
	60 ITI gp	0.78	1.44	2.44	1.6	2.48	2.7	2	1.62	1.26	0.9	1.22	1.18	1.42	1.46	2.08	2.32	2.54	2.56	1.5	1.82	1.62	1.44	1.16	1.78	1.92	1.5	1.96	2.5	2.26	1.32	0.4	0.74	1.78	1.68	1.4	1.1	0.74	1.5	1.96	0.84	1.2	1.56	0.94	1.06	0.84	0.96	1.24	1.84
	60 ITI gp	1.26667	2.46667	1.6	2	5.46667	4.06667	3.86667	5.26667	5.13333	3.4	1.4	2.93333	5.46667	3.13333	2.73333	2.13333	1.06667	1.26667	1.46667	1.33333	1.66667	2.2	5.13333	6.8	8.33333	7.53333	4.4	4.2	9.46667	9.66667	12.6667	13.6667	12	11.4	9.8	11.8667	13.4	12.9333	11.2667	10	14.4	18.8667	13.8	11.8	17.6	15	16.6	17.4
	60 ITI gp	11.3333	12.2667	11.9667	10.4333	10.1667	10.3333	10.7333	9.13333	10.3667	14.2667	13.2	9.16667	3.56667	2.16667	0.766667	1.33333	1.03333	0.7	0.666667	0.666667	0.633333	0.666667	0.7	0.666667	0.666667	0.633333	0.666667	0.7	0.666667	0.666667	0.633333	0.1	0	0	0	0	0.2	0.7	1.23333	1.16667	0.7	0.633333	0.266667	0	0	0.366667	0.6	0
	60 ITI gp	10.82	11.6	9.78	8.96	8.24	8.5	7.24	6.22	5.42	5.46	6.12	32.6	49.28	46.64	39.96	21.72	12.06	6.52	5.22	3.78	2.44	2.12	1.9	1.58	1.88	0.78	0.48	0.36	0.38	1.42	1.34	1.12	0.84	0.78	1.24	1.16	1.7	2.14	2.6	3.22	3.28	3.3	3.06	2.38	2.62	2.6	2.68	2
	60 ITI gp	3.38	3.58	3.06	1.68	1.66	1.9	1.24	1.38	0.96	0.44	0.8	0.14	0.12	0.94	3.38	2.36	1.72	3.44	3.48	2.24	0.98	1.82	1.36	1.56	1.56	1.1	0.86	1.06	1.84	1.84	2.72	3.26	3.2	1.78	1.26	1.04	1.54	0.58	1.12	1.98	1.28	2.92	5.38	4.72	6.58	5.5	5.36	3.76
	120 ITI gp	2.34667	2.46667	2.69333	2.81333	1.92	2.13333	2.84	3.8	3.34667	3.02667	2.36	2.01333	1.37333	0.933333	0.573333	0.32	0.306667	0.426667	0.2	0.12	0	0	0.04	0.266667	0.266667	0.173333	0	0	0	0	0	0	0.373333	0.613333	0.533333	0.52	0.186667	0	0	0	0	0	0	0.04	0.226667	0.106667	0.266667	0.266667
	120 ITI gp	5.12727	5.12727	4.78182	5.07273	5.70909	5.87273	5.34545	4.90909	5.09091	5.65455	5.16364	4.85455	5.58182	7.29091	8.92727	9.43636	10.2	11.1636	10.9636	10.6909	11.1455	13.0727	11.8545	12.4182	13.1273	13.0727	12.4182	13.3636	12.8545	11.6	12	12.4182	12.6909	13.6909	13.0909	14.3818	15.2364	15.1636	13.6909	12.9273	14.0182	14.9455	15.2364	15.7455	13.6909	14	15.1455	14.9818
	120 ITI gp	0.4	0.4	0.4	0.08	0.4	0.28	0	0.3	0.1	0.08	0.4	0.66	1.56	1.92	1.6	1.24	1.04	1.46	2.36	3.38	3.46	3.6	2.96	2.62	1.7	1.64	1.6	2.68	3.26	2.04	2.42	1.96	1.94	2.54	4.36	4.3	3.2	2.58	3.22	3.88	4.28	3.22	2.64	2.58	2.68	2.9	3.24	2.38
	120 ITI gp	1.14	1.1	0.8	1.04	1.16	1.4	1.86	2	1.7	1.94	2.26	1.56	0.98	1.56	1.62	1.6	1.5	1.2	0.94	1.12	0.96	0.58	0.4	0.4	0.66	1.08	0.74	0.5	0.38	0.4	0.42	0.4	0.2	0.4	0.38	0.42	0.4	0.12	0	0	0	0	0	0	0	0.16	0.4	0
	120 ITI gp	1.18	1.34	1.04	0.8	1.46	1.86	2.5	2.52	1.56	0.96	0.86	0.82	0.8	0.8	0.84	0.88	0.68	0.4	0.4	0.4	0.4	0.16	0.02	0.38	0.02	0.24	0.38	0	0	0.38	1.42	1.26	0.96	0.84	0.82	0.76	0.76	1.1	1	0.62	0.88	0.66	0.6	0.96	0.68	0.4	0.42	0.54
	120 ITI gp	6	5.14	4.96	4.04	3.94	3.14	3.2	4.68	5.96	5.48	5.24	13.58	15.58	11.94	9.18	6.78	4.68	5.02	4.22	4.18	3.68	3.04	2.62	2.86	4.04	3.94	3.56	3.26	2.86	3.34	2.5	2.42	2.28	2.06	2.36	1.98	1.4	1.04	0.86	1.44	1.32	0.82	1.5	2.02	2.36	2.64	1.44	1.4
	120 ITI gp	3.86	4.18	4.6	3.6	3.22	3.76	3.14	3.58	3.28	3.58	4.26	4.14	2.66	2.3	3.54	4.7	4.18	3.94	3.6	2.9	1.86	1.48	1.18	1.28	1.6	1.88	1.76	1.84	1.42	1.74	1.54	1.2	1.36	1.2	1.2	1.6	0.98	0.8	0.78	1.22	1.3	0.8	0.48	0.38	0.02	0	0	0
	120 ITI gp	2.7	2.78	1.92	1.38	1.6	1.72	2.66	3.28	3.42	3.78	4.16	4.52	3.52	3.14	2.88	3.28	3.5	4.08	3.22	2.3	2.68	2.92	2.88	2.36	2.58	3.24	3.28	2.62	3.36	3.5	3.08	1.68	2.6	3.32	2.64	1.06	0.76	1	0.58	2.64	2.68	2.58	1.94	2.06	2.2	1.16	1.24	1.56
	120 ITI gp	3.375	3.45	2.975	2.625	4.075	3.9	4.725	2.825	2.425	1.725	1.55	2.275	3.05	3.325	5.6	5.575	3.975	3.45	6.25	7	6.725	7.4	7.05	6.475	6.3	6.8	7.025	8.825	9.025	9.075	8.3	8.825	12.85	11.4	10.375	10.35	9.525	10.775	11.125	10.775	9.2	13.175	13.025	10.125	11.025	13.8	16.075	16.025
	120 ITI gp	1.46667	1.86667	2.66667	2.33333	2.26667	1.4	0.8	1.06667	1.26667	1.33333	1.4	1.33333	2.66667	2.6	2.2	1.53333	1.26667	1.4	1.13333	1.86667	1.26667	2.6	1.46667	0.666667	0	2.33333	4.06667	3.53333	0.866667	2.26667	3.8	3.73333	3.6	1.2	0	2.33333	4	3.33333	3.93333	4.4	6.93333	7.13333	5.13333	5.66667	4.8	5.66667	5.8	5.53333
	120 ITI gp	8.35385	9.06154	9.50769	10.0308	9.98462	8.92308	7.56923	6.98462	6.81538	7.46154	7.6	3.78462	1.73846	1.26154	2.38462	3.89231	5.46154	4.73846	4.32308	3.92308	2.73846	2.83077	2.26154	1.64615	1.46154	1.58462	1.38462	0.846154	1.01538	1.06154	1.21538	1.2	0.953846	0.676923	1.2	1.15385	1.66154	1.49231	0.753846	0.661538	0.892308	0.523077	0.230769	0.384615	0.292308	0.215385	0.369231	1.03077
	120 ITI gp	1.36	1.44	1.3	0.7	0.56	0.32	0.74	0.84	0.68	0.6	0.22	0.4	0.12	0	0.12	0.42	0.4	0.4	0.4	0.38	0.74	0.4	0.4	0.4	0.38	0.42	0.74	0.8	0.74	0.88	1.1	0.76	0.6	0.98	0.8	0.52	0.54	0.38	0.02	0	0.14	0.24	0.4	0.4	0.54	0.84	0.58	0.26
	60 ITI gp	5.28519	5.83957	5.31368	4.4445	4.751	4.62078	4.42052	4.36857	4.04623	4.43316	3.95299	7.97974	10.958	10.4013	9.67195	7.08355	5.62494	4.84355	4.42009	4.0187	3.34468	3.33965	3.57931	3.91342	4.34364	4.02511	3.82173	3.74494	4.42476	4.60113	5.02831	5.27368	4.93662	4.66545	4.40935	4.33472	4.90468	4.89775	5.21195	5.34485	5.68753	6.80675	6.32823	4.91247	6.03792	5.35186	5.77299	5.59195
	120 ITI gp	3.10912	3.35565	3.30405	3.07411	3.24867	3.12629	3.14906	3.26776	3.1786	3.18373	3.20488	3.59462	3.59184	3.37007	3.57684	3.567	3.34453	3.38898	3.4191	3.4437	3.17414	3.42577	2.9757	2.85206	2.88686	3.27127	3.29222	3.40619	3.1856	3.21847	3.33594	3.19059	3.61892	3.4492	3.35993	3.53264	3.46451	3.40039	3.26755	3.5058	3.77307	3.98699	3.70777	3.63289	3.45226	3.7317	4.03603	3.97433
[truncated: 38 more columns]

## Sheet: S2b Fig
	time(s)	-20	-19.8	-19.6	-19.4	-19.2	-19	-18.8	-18.6	-18.4	-18.2	-18	-17.8	-17.6	-17.4	-17.2	-17	-16.8	-16.6	-16.4	-16.2	-16	-15.8	-15.6	-15.4	-15.2	-15	-14.8	-14.6	-14.4	-14.2	-14	-13.8	-13.6	-13.4	-13.2	-13	-12.8	-12.6	-12.4	-12.2	-12	-11.8	-11.6	-11.4	-11.2	-11	-10.8	-10.6
	60 ITI gp	0	0	0	0	0	0	0	0	0	0	0	0	0	0	0	0	0	0	0	0	0	0	0	0	0	0	0	0	0	0	0	0	0	0	0	0	0	0	0	0	0	0	0	0	0	0	0	0
	60 ITI gp	0	0	0	0	0	0	0	0	0	0	0	0	0	0	0	0	0	0	0	0	0	0	0	0	0	0	0	0	0	0	0	0	0	0	0	0	0	0	0	0	0	0	0	0	0	0	0	0
	60 ITI gp	0	0	0	0	0	0	0	0	0	0	0	0	0	0	0	0	0	0	0	0	0	0	0	0	0	0	0	0	0	0	0	0	0	0	0	0	0	0	0	0	0	0	0	0	0	0	0	0
	60 ITI gp	0	0	0	0	0	0	0	0	0	0	0	0	0	0	0	0	0	0	0	0	0	0	0	0	0	0	0	0	0	0	0	0	0	0	0	0	0	0	0	0	0	0	0	0	0	0	0	0
	60 ITI gp	0	0	0	0	0	0	0	0	0	0	0	0	0	0	0	0	0	0	0	0	0	0	0	0	0	0	0	0	0	0	0	0	0	0	0	0	0	0	0	0	0	0	0	0	0	0	0	0
	60 ITI gp	0	0	0	0	0	0	0	0	0	0	0	0	0	0	0	0	0	0	0	0	0	0	0	0	0	0	0	0	0	0	0	0	0	0	0	0	0	0	0	0	0	0	0	0	0	0	0	0
	60 ITI gp	0	0	0	0	0	0	0	0	0	0	0	0	0	0	0	0	0	0	0	0	0	0	0	0	0	0	0	0	0	0	0	0	0	0	0	0	0	0	0	0	0	0	0	0	0	0	0	0
	120 ITI gp	0	0	0	0	0	0	0	0	0	0	0	0	0	0	0	0	0	0	0	0	0	0	0	0	0	0	0	0	0	0	0	0	0	0	0	0	0	0	0	0	0	0	0	0	0	0	0	0
	120 ITI gp	0	0	0	0	0	0	0	0	0	0	0	0	0	0	0	0	0	0	0	0	0	0	0	0	0	0	0	0	0	0	0	0	0	0	0	0	0	0	0	0	0	0	0	0	0	0	0	0
	120 ITI gp	0	0	0	0	0	0	0	0	0	0	0	0	0	0	0	0	0	0	0	0	0	0	0	0	0	0	0	0	0	0	0	0	0	0	0	0	0	0	0	0	0	0	0	0	0	0	0	0
	120 ITI gp	0	0	0	0	0	0	0	0	0	0	0	0	0	0	0	0	0	0	0	0	0	0	0	0	0	0	0	0	0	0	0	0	0	0	0	0	0	0	0	0	0	0	0	0	0	0	0	0
	120 ITI gp	0	0	0	0	0	0	0	0	0	0	0	0	0	0	0	0	0	0	0	0	0	0	0	0	0	0	0	0	0	0	0	0	0	0	0	0	0	0	0	0	0	0	0	0	0	0	0	0
	120 ITI gp	0	0	0	0	0	0	0	0	0	0	0	0	0	0	0	0	0	0	0	0	0	0	0	0	0	0	0	0	0	0	0	0	0	0	0	0	0	0	0	0	0	0	0	0	0	0	0	0
	120 ITI gp	0	0	0	0	0	0	0	0	0	0	0	0	0	0	0	0	0	0	0	0	0	0	0	0	0	0	0	0	0	0	0	0	0	0	0	0	0	0	0	0	0	0	0	0	0	0	0	0
	120 ITI gp	0	0	0	0	0	0	0	0	0	0	0	0	0	0	0	0	0	0	0	0	0	0	0	0	0	0	0	0	0	0	0	0	0	0	0	0	0	0	0	0	0	0	0	0	0	0	0	0
	120 ITI gp	0	0	0	0	0	0	0	0	0	0	0	0	0	0	0	0	0	0	0	0	0	0	0	0	0	0	0	0	0	0	0	0	0	0	0	0	0	0	0	0	0	0	0	0	0	0	0	0
	120 ITI gp	0	0	0	0	0	0	0	0	0	0	0	0	0	0	0	0	0	0	0	0	0	0	0	0	0	0	0	0	0	0	0	0	0	0	0	0	0	0	0	0	0	0	0	0	0	0	0	0
	120 ITI gp	0	0	0	0	0	0	0	0	0	0	0	0	0	0	0	0	0	0	0	0	0	0	0	0	0	0	0	0	0	0	0	0	0	0	0	0	0	0	0	0	0	0	0	0	0	0	0	0
	120 ITI gp	0.22	0.4	0.4	0.38	0.4	0	0	0	0	0	0.1	0.32	0	0	0.02	0.42	0.4	0.4	0.2	0	0.24	0.4	0.16	0	0.28	0.36	0	0	0	0	0.2	0.2	0	0	0.34	0.18	0	0	0	0	0	0	0	0	0	0	0	0
	60 ITI gp	0	0	0	0	0	0	0	0	0	0	0	0	0	0	0	0	0	0	0	0	0	0	0	0	0	0	0	0	0	0	0	0	0	0	0	0	0	0	0	0	0	0	0	0	0	0	0	0
	120 ITI gp	0.0183333	0.0333333	0.0333333	0.0316667	0.0333333	0	0	0	0	0	0.00833333	0.0266667	0	0	0.00166667	0.035	0.0333333	0.0333333	0.0166667	0	0.02	0.0333333	0.0133333	0	0.0233333	0.03	0	0	0	0	0.0166667	0.0166667	0	0	0.0283333	0.015	0	0	0	0	0	0	0	0	0	0	0	0
[truncated: 153 more columns]

## Sheet: S2c Fig
lever	time(s)	-8	-7.8	-7.6	-7.4	-7.2	-7	-6.8	-6.6	-6.4	-6.2	-6	-5.8	-5.6	-5.4	-5.2	-5	-4.8	-4.6	-4.4	-4.2	-4	-3.8	-3.6	-3.4	-3.2	-3	-2.8	-2.6	-2.4	-2.2	-2	-1.8	-1.6	-1.4	-1.2	-1	-0.8	-0.6	-0.4	-0.2	0
	60 ITI gp	0	0	0.163636	0.0545455	0	0	0	0.0909091	0.0545455	0	0	0	0	0	0.0363636	0	0	0	0	0	0	0	0	0	0	0	0	0	0	0	0.163636	0.436364	0	0	0.0545455	0.145455	0.309091	0	0	0	0.0363636
	60 ITI gp	0	0.04	0.98	1.78	1.72	1.98	2.72	3.26	3.36	3.22	3.36	3.52	4.54	4.74	4.26	3.5	4.98	5.42	5.02	5.46	5.74	5.88	5.84	5.92	4.14	4.72	4.16	5.42	5.74	7.44	6.36	6.28	6.88	8.22	7.24	8.94	7.94	8.28	8.06	7.46	5.34
	60 ITI gp	0	0.16	0.76	0.78	0.54	0.06	0.08	0.34	0.24	0.22	0	0	0.04	0.4	0.66	0.74	0.32	0.56	0.32	0.32	0.4	0.74	0.16	0.24	0.28	0.54	0.48	0.6	0.54	1.38	0.92	0.42	0.1	0.84	0.98	0.64	0.34	0	0.1	1.22	1.42
	60 ITI gp	0	0	0	0	0	2.2	2.66667	2.66667	4	4.06667	5	5.53333	5.4	5.33333	5.4	4.93333	5	4.4	4.86667	1.66667	2.2	5.06667	9.2	10.3333	7.26667	5.06667	5.8	5.53333	5.66667	5.46667	5.4	6	2.66667	3.53333	2.53333	3.93333	4.6	5.2	3.2	2.73333	3.73333
	60 ITI gp	0	0.1	0.0666667	0.5	0.7	0.733333	2	1.43333	0.933333	0.0333333	0.5	0.633333	0.533333	0.866667	0.7	1.03333	0.933333	1.06667	1.76667	1.16667	0.433333	0.9	0.866667	0.533333	0	0.2	1.7	1.73333	1.86667	0.7	0	0.9	2.13333	1.2	2.06667	0.766667	1.8	1.76667	1.23333	1.9	1.53333
	60 ITI gp	0	1.6	9.84	10.34	11.42	10.3	10.42	6.96	3.88	6.14	11.92	14.74	16.26	17.88	22.36	23.74	27.58	28	30.08	35	37.58	41.98	41.18	36.3	39.42	40.42	44.2	43.56	41.52	46.72	46.86	46.08	43.16	42.52	47.42	46.46	43.76	47.06	45.84	50.08	51
	60 ITI gp	0	0.04	0.2	0	0	0	0.28	0.22	1.12	0.6	0.26	0.4	0.54	1.86	2.5	1.72	2.8	2.72	3.26	2.32	2.38	2.98	3.44	3.42	3.54	4.16	3.48	6.04	6.42	5.24	6.28	6.72	5.88	4.68	4.82	5.54	4.56	4.86	4.32	3.82	3.58
	120 ITI gp	0	0.186667	1.54667	3.50667	4.82667	3.86667	3.92	4.68	6.10667	8.49333	9.76	12.68	10.68	9.73333	10.1467	9.32	10.0133	9.89333	9.53333	10.0533	8.8	7.61333	9.38667	9.65333	10.1867	9.24	10.52	10.4133	9.93333	11.0267	11.88	12.4	14.4933	11.8133	11.3067	11.1333	12.2133	11.5733	12.8533	12.6933	10.5467
	120 ITI gp	0	0.0909091	0.0727273	0	0.0545455	0.309091	0.381818	0.0727273	0.181818	0.145455	0	0.218182	0.109091	0	0	0	0	0.0363636	0.363636	0.527273	0.381818	0.363636	0.236364	0	0	0.163636	0.363636	0.472727	0.363636	0.363636	0.181818	0.309091	0.327273	0	0	0	0	0	0	0	0
	120 ITI gp	0	0.78	3.58	1.74	0.2	0	0	0	0.14	0.04	0.4	0.16	0.58	0.74	0.14	0.34	0.06	0	0	0	0.36	0.4	0.48	1.12	0.7	0.58	1.58	1	1.16	1.48	1.6	1.5	0.84	0.28	0.9	0.9	0.42	0.8	0.14	0.48	0.52
	120 ITI gp	0	0.42	0.48	5.08	9.24	12.52	14	17.12	18.36	17.68	19.36	21.04	22.3	18.92	16.94	16.88	14.92	14.32	15.08	13.68	13.78	13.12	15.12	14.2	14.88	15.9	14.42	11.74	11.34	11.5	12.88	12.7	13.72	14.9	14.6	14.36	13.48	11.12	10.42	9.96	10.3
	120 ITI gp	0	4.92	9	9.12	8.52	9.94	13.8	16.48	14.54	16.58	16.76	15.48	17	19.58	20.92	20.1	17.28	18.66	17.12	20.22	19.5	18.66	18.42	20.64	21.5	21.32	16.54	15.06	19.18	22.92	22.26	18.34	17.08	20.7	23.8	25.24	23.4	19.32	20.52	19.92	23.2
	120 ITI gp	0	0.46	1.9	1.8	2.6	3.06	4.1	3.08	1.58	2.06	3.28	4.84	4.32	3.36	4.02	4.76	6.84	7.8	6.66	8.12	9.64	9.36	8.78	5.1	5.22	6.9	8.58	7.88	8.56	10.62	11.98	8.32	5.9	6.74	7	8.06	9.48	9.68	7.34	7.06	7.2
	120 ITI gp	0	1.2	9.4	9.26	7.06	6.54	5.2	6.74	8.6	8.62	9.74	11.82	14.2	15.94	19.84	23.44	23.08	21.42	22.68	21.5	22.96	23.76	26.58	27.76	30.88	31.38	26.54	26.5	25.42	23.98	27.18	28.18	30.64	33.34	36.98	38.06	39.24	35.18	31.94	33.86	33.92
	120 ITI gp	0	0.84	1.44	0.24	0	0	0.04	0.4	0.24	0	0.2	0.28	0.72	1.54	1.4	1.32	0.46	1.28	1.52	1.64	0.46	1.06	1.06	0.76	0.84	0.48	0.2	0.8	1.08	0.6	0.74	0.66	0.8	1.36	1.96	2.9	2.32	2.66	2.18	1.64	1.24
	120 ITI gp	0	0	0.05	0	0	0	0	0.225	0	0	0	0	0	0.425	0.325	0	0	0	0	0	0	0.275	0.525	0.5	0.45	0.525	0.475	1.175	0.95	1	1.05	0.95	0	0	0	0	0	0	0	0	0
	120 ITI gp	0	0.533333	0.666667	0	0	0	0	0	0	0	0	0	0	0	0	0	0	0.6	0	0	0.666667	0	0.266667	0.866667	0	0.866667	0	0	0	0	0	0	0	0	0	0.466667	1.33333	0.466667	0	0	0
	120 ITI gp	0	0.0923077	0.430769	0.953846	0.723077	1	0.753846	0.753846	0.415385	0.569231	0.553846	0.646154	0.661538	0.830769	1.33846	1.70769	0.815385	1.67692	1.55385	1.21538	1.70769	1.16923	1.07692	0.984615	2.13846	1.50769	1.81538	2.03077	1.49231	1.86154	2.32308	2.16923	2.6	2.01538	1.87692	2.78462	0.876923	1.13846	1.75385	2.44615	1.90769
	120 ITI gp	0.42	3.22	1.46	1.96	2.66	3.28	6.06	6.28	6.2	10.82	12.06	11.8	12.68	13.16	13.26	14.9	15.42	16.98	16.26	17.24	18.3	21.08	19.04	23.16	20.06	21.58	21.82	20.5	21.98	21.56	19.78	21.98	21	19	23.98	21.48	17.56	15.82	19.6	20.18	20.86
	60 ITI gp	0	0.277143	1.71576	1.92208	2.05429	2.1819	2.59524	2.1387	1.94113	2.04	3.00571	3.54667	3.9019	4.44	5.13091	5.09524	5.94476	6.02381	6.47333	6.5619	6.9619	8.22095	8.66952	8.10667	7.80667	7.87238	8.54571	8.98381	8.8219	9.56381	9.42623	9.54805	8.68857	8.71333	9.30208	9.48935	9.04416	9.59524	8.96476	9.6019	9.52043
	120 ITI gp	0.035	1.06193	2.50224	2.80504	2.99036	3.37631	4.02131	4.65263	4.69699	5.41733	6.00949	6.58036	6.93755	7.01909	7.36084	7.73064	7.40739	7.72222	7.56423	7.84967	8.04635	8.07177	8.4143	8.72872	8.90459	9.20358	8.57117	8.13099	8.45494	8.90932	9.32124	8.95903	8.95005	9.17906	10.2003	10.4487	10.027	8.97987	8.8956	9.01996	9.1412
cup	time(s)	-8	-7.8	-7.6	-7.4	-7.2	-7	-6.8	-6.6	-6.4	-6.2	-6	-5.8	-5.6	-5.4	-5.2	-5	-4.8	-4.6	-4.4	-4.2	-4	-3.8	-3.6	-3.4	-3.2	-3	-2.8	-2.6	-2.4	-2.2	-2	-1.8	-1.6	-1.4	-1.2	-1	-0.8	-0.6	-0.4	-0.2	0
	60 ITI gp	1.49091	5.01818	7.27273	6.10909	4.76364	3.81818	4.25455	4.01818	2.52727	3.09091	2.07273	1.49091	2.38182	2.32727	1.94545	1.70909	1.54545	1.05455	1	1.85455	2.21818	3.10909	2.43636	2.61818	2.54545	2.03636	2.67273	3.09091	3.96364	3.32727	2.67273	3.52727	3.89091	2.12727	2.34545	1.43636	1.29091	1.56364	1.45455	1.81818	1.63636
	60 ITI gp	3.44	4.82	9.58	12.36	14.02	15.9	16.7	15.4	16.08	15.2	14	13.64	12.42	12.68	14.1	14.92	16.84	16.34	15.36	15.44	15.22	14.92	14.3	14.4	14.62	13.14	14.08	13.34	14.34	16.88	16.28	16.84	16.96	12.3	12.28	11.6	12.64	12.58	9.9	10.48	9.6
	60 ITI gp	1.22	1.18	1.42	1.46	2.08	2.32	2.54	2.56	1.5	1.82	1.62	1.44	1.16	1.78	1.92	1.5	1.96	2.5	2.26	1.32	0.4	0.74	1.78	1.68	1.4	1.1	0.74	1.5	1.96	0.84	1.2	1.56	0.94	1.06	0.84	0.96	1.24	1.84	2.52	1.92	1.18
	60 ITI gp	1.4	2.93333	5.46667	3.13333	2.73333	2.13333	1.06667	1.26667	1.46667	1.33333	1.66667	2.2	5.13333	6.8	8.33333	7.53333	4.4	4.2	9.46667	9.66667	12.6667	13.6667	12	11.4	9.8	11.8667	13.4	12.9333	11.2667	10	14.4	18.8667	13.8	11.8	17.6	15	16.6	17.4	11.8	13.7333	11.9333
	60 ITI gp	13.2	9.16667	3.56667	2.16667	0.766667	1.33333	1.03333	0.7	0.666667	0.666667	0.633333	0.666667	0.7	0.666667	0.666667	0.633333	0.666667	0.7	0.666667	0.666667	0.633333	0.1	0	0	0	0	0.2	0.7	1.23333	1.16667	0.7	0.633333	0.266667	0	0	0.366667	0.6	0	0	0	0
	60 ITI gp	6.12	32.6	49.28	46.64	39.96	21.72	12.06	6.52	5.22	3.78	2.44	2.12	1.9	1.58	1.88	0.78	0.48	0.36	0.38	1.42	1.34	1.12	0.84	0.78	1.24	1.16	1.7	2.14	2.6	3.22	3.28	3.3	3.06	2.38	2.62	2.6	2.68	2	2.08	1.82	1.56
	60 ITI gp	0.8	0.14	0.12	0.94	3.38	2.36	1.72	3.44	3.48	2.24	0.98	1.82	1.36	1.56	1.56	1.1	0.86	1.06	1.84	1.84	2.72	3.26	3.2	1.78	1.26	1.04	1.54	0.58	1.12	1.98	1.28	2.92	5.38	4.72	6.58	5.5	5.36	3.76	3.14	4	2.76
	120 ITI gp	2.36	2.01333	1.37333	0.933333	0.573333	0.32	0.306667	0.426667	0.2	0.12	0	0	0.04	0.266667	0.266667	0.173333	0	0	0	0	0	0	0.373333	0.613333	0.533333	0.52	0.186667	0	0	0	0	0	0	0.04	0.226667	0.106667	0.266667	0.266667	0.146667	0	0
	120 ITI gp	5.16364	4.85455	5.58182	7.29091	8.92727	9.43636	10.2	11.1636	10.9636	10.6909	11.1455	13.0727	11.8545	12.4182	13.1273	13.0727	12.4182	13.3636	12.8545	11.6	12	12.4182	12.6909	13.6909	13.0909	14.3818	15.2364	15.1636	13.6909	12.9273	14.0182	14.9455	15.2364	15.7455	13.6909	14	15.1455	14.9818	13.9273	13.9636	13.4545
	120 ITI gp	0.4	0.66	1.56	1.92	1.6	1.24	1.04	1.46	2.36	3.38	3.46	3.6	2.96	2.62	1.7	1.64	1.6	2.68	3.26	2.04	2.42	1.96	1.94	2.54	4.36	4.3	3.2	2.58	3.22	3.88	4.28	3.22	2.64	2.58	2.68	2.9	3.24	2.38	3.42	3.72	3.26
	120 ITI gp	2.26	1.56	0.98	1.56	1.62	1.6	1.5	1.2	0.94	1.12	0.96	0.58	0.4	0.4	0.66	1.08	0.74	0.5	0.38	0.4	0.42	0.4	0.2	0.4	0.38	0.42	0.4	0.12	0	0	0	0	0	0	0	0.16	0.4	0	0.28	0.02	0.18
	120 ITI gp	0.86	0.82	0.8	0.8	0.84	0.88	0.68	0.4	0.4	0.4	0.4	0.16	0.02	0.38	0.02	0.24	0.38	0	0	0.38	1.42	1.26	0.96	0.84	0.82	0.76	0.76	1.1	1	0.62	0.88	0.66	0.6	0.96	0.68	0.4	0.42	0.54	0.4	0.18	0.08
	120 ITI gp	5.24	13.58	15.58	11.94	9.18	6.78	4.68	5.02	4.22	4.18	3.68	3.04	2.62	2.86	4.04	3.94	3.56	3.26	2.86	3.34	2.5	2.42	2.28	2.06	2.36	1.98	1.4	1.04	0.86	1.44	1.32	0.82	1.5	2.02	2.36	2.64	1.44	1.4	1.58	1.42	1.06
	120 ITI gp	4.26	4.14	2.66	2.3	3.54	4.7	4.18	3.94	3.6	2.9	1.86	1.48	1.18	1.28	1.6	1.88	1.76	1.84	1.42	1.74	1.54	1.2	1.36	1.2	1.2	1.6	0.98	0.8	0.78	1.22	1.3	0.8	0.48	0.38	0.02	0	0	0	0	0	0
	120 ITI gp	4.16	4.52	3.52	3.14	2.88	3.28	3.5	4.08	3.22	2.3	2.68	2.92	2.88	2.36	2.58	3.24	3.28	2.62	3.36	3.5	3.08	1.68	2.6	3.32	2.64	1.06	0.76	1	0.58	2.64	2.68	2.58	1.94	2.06	2.2	1.16	1.24	1.56	2.02	1.18	1.08
	120 ITI gp	1.55	2.275	3.05	3.325	5.6	5.575	3.975	3.45	6.25	7	6.725	7.4	7.05	6.475	6.3	6.8	7.025	8.825	9.025	9.075	8.3	8.825	12.85	11.4	10.375	10.35	9.525	10.775	11.125	10.775	9.2	13.175	13.025	10.125	11.025	13.8	16.075	16.025	16.075	16.575	16.4
	120 ITI gp	1.4	1.33333	2.66667	2.6	2.2	1.53333	1.26667	1.4	1.13333	1.86667	1.26667	2.6	1.46667	0.666667	0	2.33333	4.06667	3.53333	0.866667	2.26667	3.8	3.73333	3.6	1.2	0	2.33333	4	3.33333	3.93333	4.4	6.93333	7.13333	5.13333	5.66667	4.8	5.66667	5.8	5.53333	6.86667	6.06667	2.93333
	120 ITI gp	7.6	3.78462	1.73846	1.26154	2.38462	3.89231	5.46154	4.73846	4.32308	3.92308	2.73846	2.83077	2.26154	1.64615	1.46154	1.58462	1.38462	0.846154	1.01538	1.06154	1.21538	1.2	0.953846	0.676923	1.2	1.15385	1.66154	1.49231	0.753846	0.661538	0.892308	0.523077	0.230769	0.384615	0.292308	0.215385	0.369231	1.03077	1.27692	1.73846	1.44615
	120 ITI gp	0.22	0.4	0.12	0	0.12	0.42	0.4	0.4	0.4	0.38	0.74	0.4	0.4	0.4	0.38	0.42	0.74	0.8	0.74	0.88	1.1	0.76	0.6	0.98	0.8	0.52	0.54	0.38	0.02	0	0.14	0.24	0.4	0.4	0.54	0.84	0.58	0.26	0	0	0.1
	60 ITI gp	3.95299	7.97974	10.958	10.4013	9.67195	7.08355	5.62494	4.84355	4.42009	4.0187	3.34468	3.33965	3.57931	3.91342	4.34364	4.02511	3.82173	3.74494	4.42476	4.60113	5.02831	5.27368	4.93662	4.66545	4.40935	4.33472	4.90468	4.89775	5.21195	5.34485	5.68753	6.80675	6.32823	4.91247	6.03792	5.35186	5.77299	5.59195	4.41351	4.8245	4.09567
	120 ITI gp	2.95614	3.3284	3.30252	3.08923	3.28877	3.30475	3.09916	3.1399	3.1675	3.18839	2.9713	3.17362	2.76106	2.64772	2.67796	3.03367	3.07954	3.18901	2.9818	3.0236	3.14962	2.98804	3.36734	3.24343	3.1466	3.28158	3.2208	3.14869	2.99692	3.21365	3.47032	3.67474	3.43212	3.36348	3.20957	3.49073	3.74803	3.6648	3.83271	3.73865	3.33284
120-60 ITI LEVER		0.035	0.784792	0.786478	0.882965	0.936072	1.19441	1.42607	2.51393	2.75586	3.37733	3.00377	3.03369	3.03565	2.57909	2.22993	2.6354	1.46263	1.69841	1.0909	1.28776	1.08444	-0.149186	-0.255222	0.622051	1.09793	1.3312	0.0254541	-0.852824	-0.366965	-0.654489	-0.104993	-0.589025	0.261479	0.465726	0.898221	0.959367	0.98281	-0.615366	-0.0691636	-0.581947	-0.379236
120-60 ITI CUP		-0.996851	-4.65134	-7.65549	-7.31207	-6.38318	-3.7788	-2.52578	-1.70365	-1.25258	-0.830314	-0.373377	-0.166029	-0.818245	-1.2657	-1.66568	-0.991441	-0.742193	-0.555925	-1.44296	-1.57753	-1.8787	-2.28564	-1.56928	-1.42202	-1.26275	-1.05314	-1.68388	-1.74906	-2.21502	-2.1312	-2.21721	-3.13201	-2.8961	-1.54899	-2.82835	-1.86113	-2.02496	-1.92715	-0.580796	-1.08586	-0.762835

## Sheet: S2d Fig
							60 iti gp	120 iti gp
							cup	cup
							2.005	0.356
							5.9675	3.759
							0.845	1.6455
							1.0845	1.5725
							1.251	2.1
							10.5485	0.8065
							0.886	1.7085
								0.142
								4.0165
								0.778
								0.639
								0.3055

## Sheet: S2e Fig
						60 iti gp	120 iti gp
						lever
						0.0175	1.8775
						0.944	1.015
						0.1515	3.0935
						0.769	0.1525
						0.3115	0.0135
						3.479	0.057
						0.1105	0.279
							2.1655
							0.0625
							0.3125
							4.74
							5.118

## Sheet: S2f Fig
						60 iti gp	60 iti gp
						dif	dif
						-1.988	1.5215
						-5.024	-2.744
						-0.6935	1.4475
						-0.3155	-1.42
						-0.9395	-2.0865
						-7.0695	-0.749
						-0.7755	-1.4295
							2.024
							-3.954
							-0.4655
							4.101
							4.8125
