# Supplementary material for: Manipulating the revision of reward value during the intertrial interval increases sign tracking and dopamine release
Source: PLoS Biol. 2018 Sep 26;16(9):e2004015. doi: 10.1371/journal.pbio.2004015 (PMC6175531; doi:10.1371/journal.pbio.2004015)
Supplement: S6 Data — (XLSX) [file pbio.2004015.s010.xlsx]

## Sheet: S4a Fig
		trial time	100	200	300	400	500	600	700	800	900	1000	1100	1200	1300	1400	1500	1600	1700	1800	1900	2000	2100	2200	2300	2400	2500	2600	2700	2800	2900	3000	3100	3200	3300	3400	3500	3600	3700	3800	3900	4000	4100	4200	4300	4400	4500	4600	4700
		100 ms bins
		session 1	2.2	4	4	3.8	4	4.2	4	4	3.8	1.8	0	3.2	4	3.8	4	3.8	0	1.2	2.4	5.8	4.2	4.4	6	7.6	8.2	8.2	6.6	4	3.8	4	4.2	4	4	3.8	4	4.2	1.8	0	0	2.4	4.2	4	2.6	0	1	4.2	4
			9.2	20.6	23.6	23.4	27.8	28	23.2	26.6	20.8	19.8	21.2	24.2	20	20.6	20.4	17.4	19.4	26.2	30.2	22	14.2	11.4	4.2	6.6	10.6	17.8	20.2	20.6	19.8	19.8	20	15.6	12.2	11.8	13.8	16	16	18.4	14.6	12	12.8	8	8.8	9.8	15.6	16.4	11.8
			6.6	11.8	12.2	11	7.8	8.4	8	8	7.8	10	13.8	16	16.2	12.8	8.2	8.2	10.4	12.2	11.6	8	9.6	9.4	8	7.8	8	8.2	8	12.8	16.2	16	16.4	14	12	11.8	12.2	12.2	12.2	11.4	7.8	8	8.2	10.6	12	11.8	13.4	11.8	8
			2.2	4	10.6	12.6	9.6	5.4	4	4	4	4	4	4	6.2	4	3.6	0	0	0	0	0	0	3.2	7.8	8.4	11.2	8.4	8	8	8.4	8.8	7.8	8.2	14.2	17	12.2	9.8	12.2	12.2	15	16.4	16.4	11.6	8	4	7.4	7.8	5.4
			0	0	0	2.4	4	4	4	4	4	4	2.4	4	4	4	4	6.8	8	8	7.8	8	8	6.4	8	7.8	7	6	8	9	11.6	12.2	12.2	8	8	6	0	0.2	4	4	3.6	0.6	0	0	0	1.8	4	4	4
			2.2	4	4	4	6	4	4	4.2	7.6	7.2	4	4	1	2.2	3.8	2.6	2.4	8.2	10.2	10.8	8.2	8	8	8	7	0.6	3.8	4	3.8	3.4	0	2.8	5.2	4	5	8	5	4	5.4	4	7	8	3.4	0	2.4	4	4
			0	0	0	0	0	0	0	0	0	0	0	0	0	0	0	0	0	0	0	0	0	0	0	0	0	0	0	0	0	0	0	0	0	0	0	0	0	0	0	0	0	0	0	0	0	0	3.6
			4.2	8	8	8	7.6	10.6	9	4.4	10.4	9.2	10.4	12.2	12	11.8	5.6	4.6	8.2	11.4	11.8	10.4	8.2	7.4	7.4	8	7.8	8.8	5.6	6.4	10.4	9.2	8	7.2	6.2	3	3.2	3.4	4	6.4	6.8	9.2	12.2	8.6	10.4	11.8	9.8	11	8
			0	0	0	0	0	0	0	0	0	2.6	4	4.2	4	3.8	4	4	4.2	4	3.8	4	4	4.2	4	3.8	4	4	4.2	4	3.8	4	4	4.2	4	7	5.2	4	4.2	4	3.8	4	4	4.2	1.4	0	0	0	0
			2.2	4	5.4	8	7.6	2.4	0.4	0	0	0	0	0	0	0	0	0	0	3.2	0.4	0	0	1.8	2	0.8	4	3.2	0	0	2.4	0	2	5	5.4	2.6	0	0	0	0	0	0	0	0	0	0	0.4	4	4
			0	0	0	0	0	0	0	0	0	0	0	0	0	0	0	0	0	0	0	0	0	0	0	0	0	0	0	0	0	0	0	0	0	0	0	0	0	0	0	0	0	0	0	0	0	0	0
		session 2	0	0	0	0	0	0	0	2.8	4	1.4	0	0.8	1.4	1.8	0	0	0	0	3	7.6	6.6	4	2.6	0	0	0	0	0	0	0.8	4	4	2.4	0	0	0	0	0	0	0.6	4	4	4	2.6	0	0	0
			2.2	3.8	4.2	5	8	8.2	6.8	9	8	9	8.2	4	4.8	9	7.4	4	4	1.4	0	1.8	2.4	3.2	4	4.8	9.6	12	11.2	14.6	16	12	8.4	8	14	19	21.2	18.6	13.4	16.2	16.6	17.6	17.4	10.8	9.2	7.8	7.8	4.2	3.6
			0	0	0.8	0	0	0	0	1.6	1.6	0	2.4	0	0	0	0	0	0	0	0	0.2	3	5.8	8	7.8	8	8	8.2	5.2	3.6	4	3.8	4.2	4	4	4	3.8	1	0	0	0	0	0	0	0	0	0	0
			2.6	4.4	11.6	8.8	4	4	2.6	0	0	0	0	0	0	1.2	4	4	2.2	5.2	8	3.8	5.8	7.2	4.2	4	3.8	4.2	3.8	8.8	8.8	6.6	6.4	7.8	8.2	8	7.8	8.2	7.8	8.2	4.4	4	4	4	4	4	4	3.6	2.4
			0	0	0	0	0	2	0.2	0	0	3.2	4.6	1.4	0	0	0	0	0	0	0	0	0.8	4	6.2	5.4	4	0.4	4.6	9.4	5	0	0	0	1.8	4.4	9.2	12	9.8	8	8	8	4.4	0.2	0	0	0	0	0
			0	0	0	0	0	0	0	0	0	0	0	0	4	4	4	4	4	4	4	4	1.6	0	0	2.2	2.4	4	2.6	0	0	0	0	0	0	0	0	0	0	0	0	0	2	2.8	3	3.2	5.4	6.4	3.6
			2.2	7	7.2	4.6	8	10.4	12	9.8	9.2	9.2	8	1.4	0	0	1.6	8.2	10.8	9.8	11.4	8.2	4	4.8	4.8	7.8	8	12	12.6	12.2	8.4	3.8	4.2	4	3.8	4	3.8	5.4	11.4	8.6	5.2	8	10.4	12.4	18.8	19.8	19.8	20.4	19
			0	0	0	0	0	0	0	0	0	0	0	0	0	0	0	0	0	0	0	0	0	0	0	0	0	0	0	0	0	0	0	0	0	0	0	0	0	0	0	0	0	0	0	0	0	0	0
			0	0	0	0	0	0	0	0	0	0	0	3.6	1.6	0.2	0	0	0	0	0	0	0	0	0	0	0	0	0	0	0	0	0	0	0	0	0	0	0	0	0	0	0	0	0	0	0	0	0
			0	0	0	0	0	0	0	0	0	0	0	0	0	0	0	0	0	0	0	0	2	0	0	0	0	0	0	0	0	0	0	0	0	0	0	0	0	0	0	0	0	0	0	0	0	0	0
		session 3	0	0	0	0	0	0	0	0	0	0	0	0	0	0	0	0.8	0	0	0	0	0	0	0	0	0	0	0	0	0	0	0	0	0	0	0	0	0	0	0	0	0	0	0	0	0	0	0
			2	0	0	0	0	0.4	3	4	5	8	8.2	5.4	4	4	5.6	8.4	9	9.4	4	6.8	7	4	4	3.8	4	4.2	1.8	0	0	0	0	0	0	2.4	3.8	0.4	1	4.2	4	3.8	7.4	2.8	0	3	3.4	1	0.4
			0	1.6	2.2	0	0	0	0	0	0	0	0	0	0	0	0	0	0	0	0	0	0	0	0	0	0	0	0	0	0	0	0	0	0	0	0	0	0	0	0	0	0	0	0	0	0	0	0
			2.2	3	3.6	4	3.8	4.2	3.8	4.2	4	3.8	4.2	3.8	4.2	4	5	8.2	7.8	8.2	8	7.8	8.2	7.8	8.2	8	7.8	6.4	2	0	0	0	0	0	0	0	0	0	1.6	0.8	0	0	4	4	4	4	4	4	4
			8.2	16	14.2	7.8	7.4	7.8	6.8	2.4	5.8	10	6.4	12.8	16.8	13	14.2	12	6.8	4	5.2	5.2	9.4	12.4	12	13	16.4	21.8	16.8	23.6	15.2	19	13.6	6.4	4.6	3	4	4.2	8	10.2	13	11.8	8.4	7.4	12	11.8	12.4	8.4	11
			2.2	1.8	2.6	2.2	1.4	1.4	0	0	0	0	0	0	2	1.2	6.2	7.8	8	7.2	7.4	7.4	2.8	1.6	0.6	0.4	0	0	0	1	1.2	1.8	1.6	4.2	5	3.8	4.2	3.8	2.8	5.4	3.8	2.4	2.2	1.6	3	3.8	4.2	1.2	0
			1.4	5.6	4	2.8	0	0	0	0	0	0	0	0	0	0	0	0	0	0	0	0	0	1.4	0	0.8	0	0	0	2.6	3.8	4	4	4.2	4	3.8	4	0	0	0	0	0	1.6	4	4	6	8	8	8.2
			0	0	0	0	0	0	0	3.8	4	4	0.4	0	0	0	0	0	0	0	0	0	0	0	0.4	4	4	2.4	0	0	0	0	2	4.2	4	3.8	0.2	1	4.2	2.8	0	0	0	2.6	4	0.6	0	0	0
			0	0	0	0.6	3	3.6	2.8	0	0	0	0	0	0	0	0	0	1	0	0	0	0	0	0	0	0	0	0	0	0	0	0	0	0	0.4	4.8	0.2	0	0	0	0	0	0	0	0	0	0	0
			2.2	4	4	4	4	1.6	0	0	4	3.8	3.6	3.8	4.2	4	1.2	0	0	0	0	0	0	0	0	0	0	3	2.4	0	3.8	4	2.4	0	0	0	0	0.2	1.4	0	0	1.4	2.4	0	3.4	4	4	4	2.8
		session 4	0	0	0	0	0	0	0	0	0	0	0	0	0	0	0	0	0	0	0	0	0	0	0.2	1.6	0	0	0	0	0	0	0	0	0	0	0	0	0	0	0	0	0	0	0	0	0	0	0
			4.2	5.8	2.2	2.2	0.2	0	0	1.6	2.4	3.8	4.2	1.6	0	0	0	0	0	0	0.4	2.2	0	4.2	4.4	2	0	2	1.4	1.4	4	3.8	6.8	8	8.2	8	7.8	8	8	8.2	4	3.8	4.2	1.8	0	0	1.4	8	4.4
			0	0	0	0	0	4.2	4	4	3.8	4	4.2	4	4	3.8	4	4.2	4	4	3.8	4	2.4	0	0	0	0	0	0	0	0	0	0	0	0	0	0	0	0	0	0	0	0	0	0	0	0	3	3.2
			2.2	3	4.6	7.8	4.2	4.2	3.8	4.2	4	3.8	4.2	3.8	4.2	4	3.8	4.2	3.8	4.2	4	3.8	5.8	5.8	4.8	5.2	3.8	4.2	2	0	0	0	0	0	0	0	0	0	0	0	0	0	2.4	1.6	3.2	3	1.6	0	0
			2.2	5.6	8	7.8	7.4	5.8	8	8	7.8	7.8	8.4	8	6	3.8	4	10	12	12	11.6	11	8.6	6.4	8	7.8	6.8	6.2	4	8	11.6	12	12.4	8	8	6.2	3.8	4.2	4	4	4	3.8	2.6	0	0	0	3	4.2	2.4
			2.2	3.8	4.2	3.2	4	4	6.2	7.6	6.4	6	0.2	1.8	4	2	2.8	2.2	0	0	0	0	1	2.2	4.2	0.2	0	0	0	3.2	7.8	5.8	3	5.8	5.4	4	0.6	0.4	4	4	4	4	4.4	7.2	8	8	5	3	8
			4.4	8.6	8.4	8.6	6.6	3.8	5	8	7.8	11.2	2	0	0	0	0.2	2	4.8	8	7.8	7.6	7.6	8.4	8.2	6.8	8	6.4	4.2	4.8	8	8.6	6	8.2	3.4	3	4	3.8	4.2	4	4	4	3.8	4.2	4	7.4	6.2	6	8.2
			0	0	0	0	0	0	0	0	0	0	0	0	0	0	0	0	0	0	0	0	0	0	0	0	0	0	0	0	0	0	0	0	0	0	0	0	0	0	0	0	0	0	0	0	0	0	0
			0	0	0	0	0	0	0	0	0	0	0	0	0	0	3.4	3.8	4.2	3.8	0	0	0	0	0	0	0	0	0	0	0	0	0	0	0	0	0	0	0	0	0	0	0	0	0	0	0	0	0
			0	0	0	0	0	0	0.8	1	1.8	0	0	0	0	0	0	0	0	0	0	0	0	0	2	4	4	4	4	4	4	4	4	4	4	4	4	0.4	0	0	0	0	0	0	0	0	0	0	0
			0	0	2.6	4	4	4	4	4	4	4	4	4	4	4	4	4	4	4	4	4	4	4	4	4	4	4	4	4	4	4	4	4	4	4	4	4	4	4	4	4	4	4	4	4	4	4	4
		session 5	0	0	0	0	0	0	0	0	0	0	0	0	0	0	0	0	0	0	0	0	0	0	0	0	0	0	0	0	0	0	0	0	0	0	0	0	0	0	0	0	0	0	0	0	0	0	0
			0	0	4.8	7.8	6.6	4	4	0	0	3	0.8	0.2	0	0.6	4	6.2	4.8	1	4.8	5.4	8.4	6.6	8.4	4	0	0	0	0	0	0	2.6	6.8	8.4	4.4	0.4	0.8	0	2.6	0	0	2	0.4	0.2	8	9.8	9	10.2
			0	0	3.2	1.2	0	0.6	1.6	0	0	0	0	0	0	0	0	0	0	0	0	0	0	0	2.4	0	0	2	1.8	0	0	0	0	0	0	0	0	0	0	0	0	0	0	0	0	0	0	0	0
			2.4	7	7.6	7.6	7.8	5.4	8	7	4	3.8	4.2	3.8	6.4	5.6	3.8	4.2	3.8	7.2	7.8	7.4	5	5	4.2	4	3.8	4.2	3	0	0	3.6	3.2	1	0	0	0	0	0	2.6	9	11.6	6.4	0	1.8	0.8	6	8.4	8
			0	0	0	0	0	0	0	0	0	0	0	0	0	0	0	0	0	0	0	0	0	0	0	0	0	0	0	0	0	0	0	0	0	0	0	0	0	0	0	0	0	0	0	0	0	0	0
			0	0	0	0	0	0	4	4	4	1.2	0	0	0	0	0	0	0	0	0	0	0	0	0	5.4	4	2	0	0	0	0	0	0	0	0	0	0	0	0	0	0	0	0	0.6	0	0	0	0
			0	0	5.6	2.2	0	0	0	0	0.8	4	10.4	8.4	4	4	3.8	4.2	4	4	7.4	7.6	6	0.8	4.6	3	0	0.4	7.4	7	3	4.8	2.8	3	1.6	4	0.6	0	0	0.8	3.8	1	3	0	2.4	2.6	0	0	0
			0	0	0	0	0	0	0	0	0	0	0	0	0	0	0	0	0	0	0	0	0	0	0	0	0	0	0	0	0	0	0	0	0	0	0	0	0	0	0	0	0	0	0	0	0	0	0
			4	8.4	8	7.8	8.2	7.6	8.4	8	7.8	8.2	7.6	8.4	8	7.8	8.2	7.6	8.4	8	7.8	8.2	7.6	8.4	8	7.8	8.2	7.6	8.4	8	7.8	8.2	7.6	8.4	8	7.8	8.2	7.6	8.4	5	4	8.2	7.6	8.4	8	4.6	4.2	3.8	4.2
			0	0	0	0	1.6	0	0	0	0	0	0	0	0	0	0	0	0	0	0	0	0	3.2	3.2	0	0	0	0	0	0	0	0	0	0	0	0	0	0	0	0	0	0	0	0	0	0	0	0
			2.2	4	4	4	3.8	4.2	4	4	4	3.8	4.2	4	4	4	3.8	4.2	4	4	4	3.8	4.2	4	4	4	3.8	4.2	4	5	6.8	3.8	4.2	3.8	0	0	0	0	0	0	0	0	0	0	0	0	0	0	0
			2	4.2	4	4	4	3.8	4.2	4	4	4	4.8	8.2	8	6	4	3.8	4.2	4	4	4	3.8	4.2	4	4	4	3.8	4.2	4	4	4	3.8	4.2	4	4	4	3.8	4.2	4	4	4	3.8	4.2	4	4	4	3.8	4.2
		session 6	2.2	4	5	3.8	1.2	0	0	0	0	0	0	0	0	0	4	4.2	0.6	0	0	0	0	0	2.6	7.2	0	0	0	0	0	0	0	0	0	0	0	2.4	2.8	9.2	15.6	12.4	6.2	0.8	0	0	0	0	0
			0	4.8	4	7.2	4.2	0.4	1.2	0	1	0.2	0	0	2	4	7.6	3.8	0.6	0	0	0	0	1.8	5.4	3.8	0	0.6	2.6	0	0.2	4	6.6	9	7.6	4.6	3.6	1.2	3.2	4	3.8	4	4.6	4	4	3.8	4.8	8.2	7.8
			0	0	0	0	0	0	0.4	0	0	0	0	0	0	0	0	0	0	0	0	0	0	0	0	0	0	0	0	0	1	4	4	4	4	2.4	0	0	0	0	0	0	0	0	0	0	0	0	0.2
			2.2	5.4	8.2	7.8	9.2	10.2	6.6	8.2	7.8	8	8.2	7.8	8.2	7.8	8	4.4	4	4	3.8	4.2	4	8	8	7.2	4.2	4	4	4	3.8	4.2	4	4	4	3.8	3.6	1.2	3.8	2	0	0	0.8	3.8	4.2	4	3.8	4.2	3.8
			0.2	4.2	4	2.4	2.6	4	4.2	0.2	3	4	4	4.2	4	3.8	4	4	7	8	7.8	7.2	4	7	8	7.8	6.2	4.6	3.6	0	2.4	0.4	0	0	0.8	1.4	1.4	5.6	0	0.8	3	4	1.8	3.8	0	1	0.6	3.8	4
			0	0	3.4	3.8	4.2	3.8	1	2.4	8.2	8	8.2	8	4.8	1.4	3	4.2	4	4	3.8	2.8	4.2	0.2	1.2	0	3.2	3.2	0	0	0	0	0	0	0	0	0	0	0	0	0	0	0	0	2.6	7.8	5.6	4.2	4
			1.2	3.8	5	6.6	5	2.6	3.8	7	8	5.4	3.4	0	0	0	0	0	0	0	3.6	4.6	4.4	3.8	3.6	1	0	0	1.8	7.8	1.2	3.4	4	5.2	5.4	8	4.4	0	3	4	3.4	2	2.8	0	1.4	4	3.8	4.2	4.2
			0	0	0	0	0	0	0	0	0	0	0	0	0	0	0	0	0	0	0	0	0	0	0	0	0	0	0	0	0	0	0	0	0	0	0	0	0	0	0	0	0	0	0	0	0	0	0
			0	0	0	0	0	0	0	0	0	0	0	0	0	0	0	0	0	0	0	0	0	0	0	0	0	0	0	0	0	0	0	0	0	0	0	0	0	0	0	0	0	0	0	0	0	0	0
			0	0	0	0	0	0	0	0	0	0	0	0	0	0	0	0	0	0	0	0	0	0	0	0	0	0	0	0	0	0	0	0	0	0	0	0	0	0	0	0	0	0	0	0	0	0	0
			0	0	0	0	0	0	0	0	0	0	0	0	0	0	0	0	0	0	0	0	0	0	0	0	0	0	0	0	0	0	0	0	0	0	0	0	0	0	0	0	0	0	0	0	0	0	0
			0	0	0	0	0	0	0	0	0	0	0	0	0	0	0	0	1.4	0	0	0	0	0	0	0	0	0	0	0	0	0	0	0	0	0	0	0	0	0	0	0	0	0	4	4	3.4	0	0
		session 7	0	0	0	0	0	0	0	0	0	0	0	0	0	0	0.6	2.8	0	0	0	0	0	0	0	0	0	0	0	0	2	4.2	4	0.8	0	0	0	0	0	0.6	4	4	4	4	4	0	0	0	0
			2.2	4	0	1.2	0.8	3.4	4	1.2	5	5.4	6.4	0	0	1.4	4	6.8	5.4	0	0	1	3	5.4	8.2	2.6	4.8	12.2	5.4	2.6	5.8	7	8	3.8	0	0	2.2	5.4	8	0.2	1	0.4	0	0	0	0	1	8.2	5
			2.2	3.8	4.2	4	7.6	8.2	8	12.2	11.8	10.2	8.2	8	8.2	7.2	1.4	3.8	0	0	0	0	0	0	0	0	0	0	0	0	0	0.6	4.2	4	4	4	3.8	3.2	0	0	0	0	0	0	0	0	0	0	0
			0.8	0.4	3	3.8	4	5.4	3.6	2.8	0	0	0	0	0.2	0	0	0	0	0	0	1	0.8	0	0.6	0	0	0	0	0	0	0	0	0	0	0	0	0	0	0	0	0	0	0	1.2	4	3.8	0	0
			2.4	7.6	8	9.8	12	5.6	4	4	1.6	1.2	4	3.4	4.6	4	6.2	10.2	8.6	7.4	7.8	8.8	8	7.2	5.2	3.8	4.2	4	4	4	3.8	4.2	5.4	6	4	6.4	11.6	12.2	11	4	3.8	4.2	5.6	10.8	12.2	7.4	3.8	4.2	8
			0	0	0	0	0	0	0	0	0	0	0	0	0	0	0	0	0	0	0	0	0	0	0	0.6	2.6	8.4	7.8	0.8	0	0	0	0	0	0	0	3.2	4	1.2	0	0	0	0	0	0	0	0	0
			6.4	12.8	14	15.6	21	15.2	6.6	8	12.2	13.4	12.2	13.6	16.8	18.6	18.4	16.8	11.6	10.6	9	10.8	8.8	12.2	11.6	18.6	19.6	14.2	14.2	14	13.8	7.4	8	7	8	8	3.8	2.4	8.2	14.8	19.6	18.8	20.2	22.2	16.8	18.2	17	17.2	14.4
			0	0	0	0	0	0	0	0	0	0	0	0	0	0	0	0	0	0	0	0	0	0	0	0	0	0	0	0	0	0	0	0	0	0	0	0	0	0	0	0	0	0	0	0	0	0	0
			15	27.8	28.4	26.4	23.6	24.4	23.8	24.4	23.8	23.6	24.4	26	27.8	27.6	27.8	25.2	23.8	24.4	26.6	27.6	27.4	25	17.4	17.4	19	20.2	20	19.8	15.6	16	16.2	16	16.2	15.6	16	16.2	19.2	20.2	19.4	20.2	20.2	20	20.2	19.4	20.2	20.2	20
			0	0	0	0	0	0	0	0	0	0	0	0	0	0	0	0	0	0	0	0	0	0	0	0	0	0	0	0	0	0	0	0	0	0	0	0	0	0	0	0	0	0	0	0	0	0	0
			0	0	0	0	0	0	0	0	0	0	0	0	0	0	0	0	0	0	0	0	0	0	0	0	0	0	0	0	0	0	0	0	0	0	0	0	0	0	0	0	0	0	0	0	0	0	0
			0	0	0	0	0	4	4	2.6	0	0	0	0	0	0	0	0	0	0	0	0	0	0	0	0	0	0	0	0	0	0	0	0	0	0	0	0	0	0	0	0	0	0	0	0	0	0	0
		session 8	0	0	0	0	0	0	0	0	0	0	0	0	0	0	0	0	0	0	0	0	0	0	0	0	1.6	4	4	4	4	4	2.6	3.4	4	4	4	2.4	0	1.6	3.8	4	4.2	4	4	3.8	4	4.2	0.2
			0	1	6	8	6.6	8	4	4	4.4	7.8	2.8	0	0	0	0.4	4	1.4	0	0	0	0	4.2	3.8	0	1.4	2.4	1	0	0	3.2	4.4	3.6	0	1	0	0	0.2	8	6.8	3	4.2	0.4	0	1.2	0.6	7.2	11.4
			0	2.6	5	1.4	0.4	0	6.6	3	5	8.8	12.2	6.4	4.6	8.2	6.8	4	0	0	2.6	1	0	0	0	0	0	0	0	0	0	0.6	5.4	4.8	8	7	4	4.2	4.4	5.6	3.8	0	0	0	0	0	0	0	3.6
			0	0	0	0	0	0	0.6	1.8	2.2	2.6	4.2	4	4	4	6.4	6.4	4	2.6	0	3.6	4.2	4	4	4	3.4	0	0	0	0	0	0	0	0	0	0	0	0	0	0	0	0	0	0	0	0	0	0
			0	0	0	0	2	4.2	4	4	3.8	3.6	6.6	8.2	9	8.2	7.8	5.4	4	4	3.8	7.2	4.2	5.2	4	3.8	7.4	8.2	4.2	4	4	8.2	8.4	12.2	9	7.6	8.2	8.2	12.2	11.4	9	1.6	0.8	0.2	0	3.6	4.2	4	4
			11	20.8	23.6	21.4	27	28.6	31.8	32.4	33	28.4	28.6	24.8	24.8	30.4	36.2	33.8	31	28.8	30.2	32.2	30	27.4	26.2	21	25.8	25	27.4	27.8	23.6	23	23.6	20	19.6	20.6	24.6	31.6	32	33.8	32.4	28.2	24.8	24.2	24.4	23.4	27.6	32.6	27.4
			2	4.2	4	4	4	3.8	4.2	4	4	4	3.8	4.2	4	4.6	4	3.8	4.2	4	4	4	3.8	4.2	4	4	4	3.8	4.2	4	4	4	3.8	4.2	4	4	4.2	3	1.8	1.6	0	0	0	0	0	0	0	0	0
			2.2	8	7.4	8	5	4.2	4	4	7.6	7.8	10.4	9	7.4	8.8	7.6	7.4	6.4	9	5.4	10.4	12.2	13	9.4	9.6	3.6	3.4	7	6	6.2	7.8	7.8	6.2	7.4	6.6	8	6.4	5.4	1.8	2.2	5.4	1.8	0.4	1.6	4	1.6	3.6	4
			0	0	0	0	0	0	0	0	0	0	0	0	0	0	0	0	0	0	0	0	0	0	0	0.6	0	0	0	0	0	0	0	0	0	0	0	0	0	0	0	0	0	0	0	0	0	0	3.6
			2.2	4	2.4	0	0	0	0	0	0	0	0	0	0	0	0	0	0	0	0	0	0	1.2	0	0	0	0	0	0	0	0	0	0	0	0	0	0	0	0	0	0	0	0	0	0	0	0	0
			3.4	5.2	4.8	4	4	1.8	0	0.6	0	3.8	3.4	0	0	0	0	0	0	0	0.8	0	0	0	0	0	0	1	0	0	0	0	0	0	0	0	0	0	0.6	2.2	1.6	0	0	0	3.6	8	9	7.4	2.8
		session 9	0	0	0	0	0	0	0	0	0	0	0	0	0	0	0	0	0	0	0	0	0	0	1.8	3	0	0	0	0	1	3.8	3	4	2.8	1.8	0	0	0	0	0	0	0	0	0	0	0	0	0
			2.2	4.4	7.8	9.2	12.2	9.6	10	11.6	13.4	13.8	9.4	8.8	5.4	0	3.6	5.6	1.4	0	4	3	0	0.6	1	2.8	3.6	5	3.8	3.4	3.2	9.4	7.6	1.2	1.6	6.2	6.2	6.2	8	7	0.6	3.2	4	4	4.6	4	4	3.8	3.2
			2	7.2	4	6.6	8.6	8.4	8	8.2	11.6	14.8	15.6	11.2	12.4	12	12.4	16.6	17.2	10.6	11.2	7.6	8.4	9.2	6.4	4.2	3.8	4.2	6	6	3.2	6	4.2	4	2.8	0	3	6.2	4	2.2	1.2	5.8	10	12.6	18	14.2	12.2	16.6	15.8
			2.2	4	4	3.8	4	4.6	4	4	0	0	1.4	2.2	0	0.4	0.2	0	5.2	3.4	0	0	0	0	0	0.8	1.4	0	3	8	5.4	0.4	0	0	0	0	0	0.4	3.6	1	0	0.6	4	3.2	0	0	0	2.6	0
			0	0	0	0	2	4.2	4.4	4	3.8	3.6	6.6	8.2	9	8.2	7.8	5.4	4	4	3.8	8	4.2	5.4	4.8	3.8	7.4	8.2	4.2	4	4	8.2	8.4	12.2	9	7.6	8.2	8.2	12.2	11.4	9	1.6	0.8	0.2	0	3.6	4.6	4	4
			2.2	9.4	7.8	9.2	11	5.4	4.6	8	7.2	9.4	20.8	19	14.6	11.2	14.8	16	13	13.4	10.2	10.8	11	11.4	11	12	12.2	16.4	15.8	13.2	5.2	8.6	20.4	26.4	28.2	25.2	18.2	5.4	4.8	11	18.6	9.4	15.4	14.6	12	8.4	7.8	6.8	4
			0	0	0	0	0	0	0	0	0	0	0	0	0	0	0	0	0	0	0	0	0	0	0	0	0	0	0	0	0	0	0	0	0	0	0	0	0	0	0	0	0	0	0	0	0	0	0
			2	4	4.2	3.8	4.2	3.8	4	4.2	3.8	4.2	4	8.2	8.2	4.4	4.2	3.8	7.6	8.2	7.6	8.4	7.8	8	8.2	7.6	8.4	6.4	10	8.2	7	3.8	0	1.4	4.2	3.8	2.6	3.8	4	4.2	3.8	6	7.8	8	8.2	7.6	8.4	7.8	8
			0	2.6	0	0	0	0	0	0	0	0	0	0	0	0	0	0	0	0	0	0	0	0	0	0	0	0	0	0	0	0	0	0	0	0	0	0	0	0	0	0	0	0	0	0	0	0	0
			2	4.2	4	3.8	4	4	4.2	4	3.8	4	4	4.2	4	3.8	4	4	4.2	4	3.8	2.6	0	0	0	0	2.2	4	4.2	1.8	3.4	4	4	4.2	4	3.8	4	4	4.2	4	3.8	4	4	4.2	3	0	0	0	0
			1.2	0	0	0	1.6	0.8	4	1.2	4	4	0	0	0.2	1	0	0	0	0	0	0	0	0	0	0	0	0	0	0	0	0	0	0	0	0	0	0	1.8	2.8	0	2.8	0.4	0	1.8	4	3.8	3.2	1
		session 10	8.6	17.2	17.6	11.8	15.8	15.4	16	10.2	11	12.2	8.4	6	4	4.6	1	2.4	4	0.8	0	0	1.2	5	8	8	4	4.4	7.4	5.8	9.6	7.8	10.8	11.8	9	8	8	10.2	2.8	3.2	6.8	6	8.4	11.8	11.2	11.8	10.4	10.6	9.2
			0	0	0	0	0	0	0.8	0	0	0	0	0	0	0	0	2.8	4	1.8	2.2	0	3	4	2.6	0.6	0.2	1	0	0	0.4	0.4	0.8	1.8	3.8	3.8	6.2	8	8.2	8	8	5.8	5.6	0	0	0	3.6	0.2	0.6
			0	0	0	0	1.4	4	4.2	4	3.6	0	0	0	0	0	1.6	4.2	3.8	4.8	8	4.4	1.8	0	0	0	0	0	2.2	6.4	4	4	7	4.2	4	4	4.2	7.8	5.8	4.2	3.8	6.4	9.4	4.6	8	6.2	1	0	0
			2.8	9.4	10.4	7.8	10.2	10.4	5.4	7.8	8.8	5.8	9.4	8.2	6.6	4	6.8	4.2	4	3.8	4	7.2	8	8.8	12.4	8	7.8	8.2	7.8	9.8	11.2	11.8	12.4	11.8	8.4	5.2	11.2	8.4	7.8	6.4	4	3.8	4.2	3.8	4.2	4	3.8	4.2	3.8
			2.2	3.8	4.2	4	3.8	4.2	3.8	4.2	4	3.8	4.2	3.8	5.2	8	4.8	1.2	1	4.2	4	3.8	4.2	3.8	4.2	4	3.8	4.2	3.8	4.2	4	3.8	4.2	3.8	4.2	4	3.8	4.2	3.8	1.6	0	0	0	0	0	0	0	0	0
			3.2	4	6.4	8.6	11.8	12.2	12.2	15.2	11	8	15.6	16.8	11	8	9	13.4	15	9.2	10.4	19.4	13.8	18.4	17.4	17.2	15.8	15.8	19.4	17	15.8	6.8	3.2	0	2.4	7	8	8	8	10.2	7.8	8.6	11.6	8	8.2	5.8	4.4	8	11
			0	0	0	0	0	0	0	0	0	0	0	0	0	0	0	0	0	0	0	0	0	0	0	0	0	0	0	0	0	0	0	0	0	0	0	0.6	4	4.2	3.8	4.2	2.4	0	0	0	0	0	0
			0	0	0	0	0	0	0	0	0	0	0	0	0	0	0	0	0	0	0	0	0	0	0	0	0.4	4.2	4	4	3.8	4	4.2	4	4	3.8	4	4.2	4	4	3.8	3.6	0	0	0	0	0	0	0
			0	0	0	0	0	0	0	0	0.8	0	0.2	4	2.4	0	0	0	0	0	0	0	0	0	0	0	0	0	0	0	0	0	0	0	0	0	0	0	0	0	0	0	0	0	0	0	0	0	0
			2.2	4	4	3.8	4	4.2	4	8	9.8	10.6	12.6	8.8	6.6	3.8	4	1	0	0	0	0	0	0	0	0.8	3.2	4.2	5.8	9.2	7.8	7.2	4.2	4	4	3.8	7.8	12.4	8.2	8	4.8	3.8	4.2	2	0	0	1.4	4	4
			1.2	0.8	0	0	0	0.6	1.4	0	0	0	1.6	2.8	4	3.4	0	0	0	0	0	0	0	3	2.8	1.4	0	0	0	0	0	3.2	0	0	0	0	1.4	0	0	0	0	0	0	3.2	4	4	1.6	2.2	0
		session
	mean	1	2.61818	5.12727	6.16364	6.65455	6.76364	6.09091	5.14545	5.01818	5.30909	5.32727	5.43636	6.52727	6.12727	5.72727	4.87273	4.30909	4.78182	6.76364	7.10909	6.27273	5.12727	5.10909	5.03636	5.34545	6.16364	5.92727	5.85455	6.25455	7.29091	7.03636	6.78182	6.27273	6.47273	6.09091	5.05455	5.25455	5.4	5.49091	5.18182	5.14545	5.89091	5	4.23636	3.56364	4.90909	5.74545	4.8
	mean	2	0.7	1.52	2.38	1.84	2	2.46	2.16	2.32	2.28	2.28	2.32	1.12	1.18	1.62	1.7	2.02	2.1	2.04	2.64	2.56	2.62	2.9	2.98	3.2	3.58	4.06	4.3	5.02	4.18	2.72	2.68	2.8	3.42	3.94	4.6	4.8	4.34	4.1	3.42	3.82	4.22	3.42	3.9	3.74	3.7	3.46	2.86
	mean	3	1.82	3.2	3.06	2.14	1.96	1.9	1.64	1.44	2.28	2.96	2.28	2.58	3.12	2.62	3.22	3.72	3.26	2.88	2.46	2.72	2.74	2.72	2.52	3	3.22	3.78	2.3	2.72	2.4	2.88	2.36	1.9	1.76	1.72	2.1	0.98	1.9	2.34	2.08	1.94	2.6	2.24	3.04	3.32	3.6	2.66	2.64
	mean	4	1.38182	2.43636	2.72727	3.05455	2.4	2.36364	2.89091	3.49091	3.45455	3.69091	2.47273	2.10909	2.01818	1.6	2.01818	2.76364	2.98182	3.27273	2.87273	2.96364	2.67273	2.81818	3.25455	2.87273	2.41818	2.43636	1.78182	2.30909	3.58182	3.47273	3.29091	3.45455	3	2.65455	2.2	1.89091	2.2	2.2	1.81818	1.78182	1.94545	1.70909	1.74545	2.03636	1.92727	2.56364	2.74545
	mean	5	0.883333	1.96667	3.1	2.88333	2.66667	2.13333	2.85	2.25	2.05	2.33333	2.66667	2.75	2.53333	2.33333	2.3	2.51667	2.43333	2.35	2.98333	3.03333	2.91667	2.68333	3.23333	2.68333	1.98333	2.01667	2.4	2	1.8	2.03333	2.01667	2.26667	1.83333	1.68333	1.1	1.01667	1.05	1.25	1.73333	2.06667	1.9	1.08333	1.41667	1.66667	2	2.08333	2.21667
	mean	6	0.483333	1.85	2.46667	2.63333	2.2	1.75	1.43333	1.48333	2.33333	2.13333	1.98333	1.66667	1.58333	1.41667	2.21667	1.71667	1.46667	1.33333	1.58333	1.56667	1.38333	1.73333	2.4	2.25	1.13333	1.03333	1	0.983333	0.716667	1.33333	1.55	1.85	1.81667	1.68333	1.08333	0.866667	1.06667	1.66667	2.15	1.86667	1.35	1.03333	1.35	2.05	1.83333	2.05	2
	mean	7	2.41667	4.7	4.8	5.06667	5.75	5.51667	4.5	4.6	4.53333	4.48333	4.6	4.25	4.8	4.9	4.86667	5.46667	4.11667	3.53333	3.61667	4.1	4	4.15	3.58333	3.58333	4.18333	4.91667	4.28333	3.43333	3.41667	3.28333	3.81667	3.13333	2.68333	2.83333	3.11667	3.55	4.2	3.41667	3.98333	3.96667	4.16667	4.75	4.53333	4.08333	3.81667	4.15	3.95
	mean	8	1.89091	4.16364	4.83636	4.25455	4.45455	4.6	5.01818	4.89091	5.45455	6.07273	6.54545	5.14545	4.89091	5.83636	6.29091	5.89091	4.63636	4.4	4.25455	5.30909	4.94545	5.38182	4.67273	3.90909	4.29091	4.34545	4.34545	4.16364	3.8	4.61818	5.09091	4.94545	4.72727	4.61818	4.81818	5.07273	5.14545	6	5.41818	3.83636	3.25455	2.65455	3.05455	4	4.27273	5.36364	5.18182
	mean	9	1.25455	3.25455	2.89091	3.30909	4.32727	3.70909	3.92727	4.10909	4.32727	4.89091	5.61818	5.61818	4.89091	3.72727	4.27273	4.67273	4.78182	3.96364	3.69091	3.67273	2.85455	3.14545	3.01818	3.10909	3.54545	4.01818	4.27273	4.05455	2.94545	4.01818	4.32727	4.85455	4.78182	4.4	3.83636	3.10909	3.87273	3.96364	3.36364	3.03636	4.21818	4.25455	4.32727	3.8	3.70909	4.07273	3.27273
	mean	10	1.83636	3.56364	3.87273	3.27273	4.27273	4.63636	4.34545	4.49091	4.45455	3.67273	4.72727	4.58182	3.61818	2.89091	2.47273	2.65455	2.89091	2.23636	2.6	3.16364	2.90909	3.90909	4.30909	3.63636	3.2	3.81818	4.58182	5.12727	5.14545	4.45455	4.25455	3.76364	3.61818	3.6	4.96364	5.8	4.78182	4.52727	3.89091	3.83636	4.16364	3.03636	3.23636	2.89091	2.38182	2.65455	2.6
[truncated: 153 more columns]

## Sheet: S4b Fig
		trial time	100	200	300	400	500	600	700	800	900	1000	1100	1200	1300	1400	1500	1600	1700	1800	1900	2000	2100	2200	2300	2400	2500	2600	2700	2800	2900	3000	3100	3200	3300	3400	3500	3600	3700	3800	3900	4000	4100	4200	4300	4400	4500	4600	4700
		100 ms bins
		session 1	0	0	0	0	0	0	0	0	0	0	0	0	0	0	0	0	0	0	0	0	0	0	0	0	0	0	0	0	0	0	0	0	0	0	0	0	0	0	0	0	0	0	0	0	0	0	0
			0	0	0	0	0	0	0	0	0	0	0	0	0	0	0	0	0	0	0	0	0	0	0	0	0	0	0	0	0	0	0	0	0	0	0	0	0	0	0	0	0	0	0	0	0	0	0
			0	0	0	0	0	0	0	0	0	0	0	0	0	0	0	0	0	0	0	0	0	0	0	0	0	0	0	0	0	0	0	0	0	0	0	0	0	0	0	0	0	0	0	0	0	0	0
			0	0	0	0	0	0	0	0	0	0	0	0	0	0	0	0	0	0	0	0	0	0	0	0	0	0	0	0	0	0	0	0	0	0	0	0	0	0	0	0	0	0	0	0	0	0	0
			0	0	0	0	0	0	0	0	0	0	0	0	0	0	0	0	0	0	0	0	0	0	0	0	0	0	0	0	0	0	0	0	0	0	0	0	0	0	0	0	0	0	0	0	0	0	0
			0	0	0	0	0	0	0	0	0	0	0	0	0	0	0	0	0	0	0	0	0	0	0	0	0	0	0	0	0	0	0	0	0	0	0	0	0	0	0	0	0	0	0	0	0	0	0
			0	0	0	0	0	0	0	0	0	0	0	0	0	0	0	0	0	0	0	0	0	0	0	0	0	0	0	0	0	0	0	0	0	0	0	0	0	0	0	0	0	0	0	0	0	0	0
			0	0	0	0	0	0	0	0	0	0	0	0	0	0	0	0	0	0	0	0	0	0	0	0	0	0	0	0	0	0	0	0	0	0	0	0	0	0	0	0	0	0	0	0	0	0	0
			0	0	0	0	0	0	0	0	0	0	0	0	0	0	0	0	0	0	0	0	0	0	0	0	0	0	0	0	0	0	0	0	0	0	0	0	0	0	0	0	0	0	0	0	0	0	0
			0	0	0	0	0	0	0	0	0	0	0	0	0	0	0	0	0	0	0	0	0	0	0	0	0	0	0	0	0	0	0	0	0	0	0	0	0	0	0	0	0	0	0	0	0	0	0
			0	0	0	0	0	0	0	0	0	0	0	0	0	0	0	0	0	0	0	0	0	0	0	0	0	0	0	0	0	0	0	0	0	0	0	0	0	0	0	0	0	0	0	0	0	0	0
		session 2	0	0	0	0	0	0	0	0	0	0	0	0	0	0	0	0	0	0	0	0	0	0	0	0	0	0	0	0	0	0	0	0	0	0	0	0	0	0	0	0	0	0	0	0	0	0	0
			0	0	0	0	0	0	0	0	0	0	0	0	0	0	0	0	0	0	0	0	0	0	0	0	0	0	0	0	0	0	0	0	0	0	0	0	0	0	0	0	0	0	0	0	0	0	0
			0	0	0	0	0	0	0	0	0	0	0	0	0	0	0	0	0	0	0	0	0	0	0	0	0	0	0	0	0	0	0	0	0	0	0	0	0	0	0	0	0	0	0	0	0	0	0
			0	0	0	0	0	0	0	0	0	0	0	0	0	0	0	0	0	0	0	0	0	0	0	0	0	0	0	0	0	0	0	0	0	0	0	0	0	0	0	0	0	0	0	0	0	0	0
			0	0	0	0	0	0	0	0	0	0	0	0	0	0	0	0	0	0	0	0	0	0	0	0	0	0	0	0	0	0	0	0	0	0	0	0	0	0	0	0	0	0	0	0	0	0	0
			0	0	0	0	0	0	0	0	0	0	0	0	0	0	0	0	0	0	0	0	0	0	0	0	0	0	0	0	0	0	0	0	0	0	0	0	0	0	0	0	0	0	0	0	0	0	0
			0	0	0	0	0	0	0	0	0	0	0	0	0	0	0	0	0	0	0	0	0	0	0	0	0	0	0	0	0	0	0	0	0	0	0	0	0	0	0	0	0	0	0	0	0	0	0
			0	0	0	0	0	0	0	0	0	0	0	0	0	0	0	0	0	0	0	0	0	0	0	0	0	0	0	0	0	0	0	0	0	0	0	0	0	0	0	0	0	0	0	0	0	0	0
			0	0	0	0	0	0	0	0	0	0	0	0	0	0	0	0	0	0	0	0	0	0	0	0	0	0	0	0	0	0	0	0	0	0	0	0	0	0	0	0	0	0	0	0	0	0	0
			0	0	0	0	0	0	0	0	0	0	0	0	0	0	0	0	0	0	0	0	0	0	0	0	0	0	0	0	0	0	0	0	0	0	0	0	0	0	0	0	0	0	0	0	0	0	0
		session 3	0	0	0	0	0	0	0	0	0	0	0	0	0	0	0	0	0	0	0	0	0	0	0	0	0	0	0	0	0	0	0	0	0	0	0	0	0	0	0	0	0	0	0	0	0	0	0
			0	0	0	0	0	0	0	0	0	0	0	0	0	0	0	0	0	0	0	0	0	0	0	0	0	0	0	0	0	0	0	0	0	0	0	0	0	0	0	0	0	0	0	0	0	0	0
			0	0	0	0	0	0	0	0	0	0	0	0	0	0	0	0	0	0	0	0	0	0	0	0	0	0	0	0	0	0	0	0	0	0	0	0	0	0	0	0	0	0	0	0	0	0	0
			0	0	0	0	0	0	0	0	0	0	0	0	0	0	0	0	0	0	0	0	0	0	0	0	0	0	0	0	0	0	0	0	0	0	0	0	0	0	0	0	0	0	0	0	0	0	0
			0	0	0	0	0	0	0	0	0	0	0	0	0	0	0	0	0	0	0	0	0	0	0	0	0	0	0	0	0	0	0	0	0	0	0	0	0	0	0	0	0	0	0	0	0	0	0
			2.2	4	4	3.8	4	0	0	0	0	0	0	0	0	0	0	0	0	0	0	0	2.4	4	1.6	0	0	0	0	0	0	0	2	2	0	0	3.4	1.8	0	0	0	0	0	0	0	0	0	0	0
			0	0	0	0	0	0	0	0	0	0	0	0	0	0	0	0	0	0	0	0	0	0	0	0	0	0	0	0	0	0	0	0	0	0	0	0	0	0	0	0	0	0	0	0	0	0	0
			0	0	0	0	0	0	0	0	0	0	0	0	0	0	0	0	0	0	0	0	0	0	0	0	0	0	0	0	0	0	0	0	0	0	0	0	0	0	0	0	0	0	0	0	0	0	0
			0	0	0	0	0	0	0	0	0	0	0	0	0	0	0	0	0	0	0	0	0	0	0	0	0	0	0	0	0	0	0	0	0	0	0	0	0	0	0	0	0	0	0	0	0	0	0
			0	0	0	0	0	0	0	0	0	0	0	0	0	0	0	0	0	0	0	0	0	0	0	0	0	0	0	0	0	0	0	0	0	0	0	0	0	0	0	0	0	0	0	0	0	0	0
		session 4	0	0	0	0	0	0	0	0	0	0	0	0	0	0	0	0	0	0	0	0	0	0	0	0	0	0	0	0	0	0	0	0	0	0	0	0	0	0	0	0	0	0	0	0	0	0	0
			0	0	0	0	0	0	0	0	0	0	0	0	0	0	0	0	0	0	0	0	0	0	0	0	0	0	0	0	0	0	0	0	0	0	0	0	0	0	0	0	0	0	0	0	0	0	0
			0	0	0	0	0	0	0	0	0	0	0	0	0	0	0	0	0	0	0	0	0	0	0	0	0	0	0	0	0	0	0	0	0	0	0	0	0	0	0	0	0	0	0	0	0	0	0
			0	0	0	0	0	0	0	0	0	0	0	0	0	0	0	0	0	0	0	0	0	0	0	0	0	0	0	0	0	0	0	0	0	0	0	0	0	0	0	0	0	0	0	0	0	0	0
			0	0	0	0	0	0	0	0	0	0	0	0	0	0	0	0	0	0	0	0	0	0	0	0	0	0	0	0	0	0	0	0	0	0	0	0	0	0	0	0	0	0	0	0	0	0	0
			0	0	0	0	0	0	0	0	0	0	0	0	0	0	0	0	0	0	0	0	0	0	0	0	0	0	0	0	0	0	0	0	0	0	0	0	0	0	0	0	0	0	0	0	0	0	0
			0	0	0	0	0	0	0	0	0	0	0	0	0	0	0.2	4.2	4	4	2	0	0	0	0	0	0	0	0	0	0	0	0	0	0	0	0	0	0	0	0	0	0	0	0	0	0	0	0
			0	0	0	0	0	0	0	0	0	0	0	0	0	0	0	0	0	0	0	0	0	0	0	0	0	0	0	0	0	0	0	0	0	0	0	0	0	0	0	0	0	0	0	0	0	0	0
			0	0	0	0	0	0	0	0	0	0	0	0	0	0	0	0	0	0	0	0	0	0	0	0	0	0	0	0	0	0	0	0	0	0	0	0	0	0	0	0	0	0	0	0	0	0	0
			0	0	0	0	0	0	0	0	0	0	0	0	0	0	0	0	0	0	0	0	0	0	0	0	0	0	0	0	0	0	0	0	0	0	0	0	0	0	0	0	0	0	0	0	0	0	0
			0	0	0	0	0	0	0	0	0	0	0	0	0	0	0	0	0	0	0	0	0	0	0	0	0	0	0	0	0	0	0	0	0	0	0	0	0	0	0	0	0	0	0	0	0	0	0
		session 5	0	0	0	0	0	0	0	0	0	0	0	0	0	0	0	0	0	0	0	0	0	0	0	0	0	0	0	0	0	0	0	0	0	0	0	0	0	0	0	0	0	0	0	0	0	0	0
			0	0	0	0	0	0	0	0	0	0	0	0	0	0	0	0	0	0	0	0	0	0	0	0	0	0	0	0	0	0	0	0	0	0	0	0	0	0	0	0	0	0	0	0	0	0	0
			0	0	0	0	0	0	0	0	0	0	0	0	0	0	0	0	0	0	0	0	0	0	0	0	0	0	0	0	0	0	0	0	0	0	0	0	0	0	0	0	0	0	0	0	0	0	0
			0	0	0	0	0	0	0	0	0	0	0	0	0	0	0	0	0	0	0	0	0	0	0	0	0	0	0	0	0	0	0	0	0	0	0	0	0	0	0	0	0	0	0	0	0	0	0
			0	0	0	0	0	0	0	0	0	0	0	0	0	0	0	0	0	0	0	0	0	0	0	0	0	0	0	0	0	0	0	0	0	0	0	0	0	0	0	0	0	0	0	0	0	0	0
			0	0	0	0	0	0	0	0	0	0	0	0	0	0	0	0	0	0	0	0	0	0	0	0	0	0	0	0	0	0	0	0	0	0	0	0	0	0	0	0	0	0	0	0	0	0	0
			0	0	0	0	0	0	0	0	0	0	0	0	0	0	0	0	0	0	0	0	0	0	0	0	0	0	0	0	0	0	0	0	0	0	0	0	0	0	0	0	0	0	0	0	0	0	0
			0	0	0	0	0	0	0	0	0	0	1	3.2	0	0	0	0	0	0	0	0	0	0	0	0	2.8	3.6	0	0	0	0	0	0	0	0	0	0	0	0	0	0	0	0	0	0	0	0	0
			0	0	0	0	0	0	0	0	0	0	0	0	0	0	0	0	0	0	0	0	0	0	0	0	0	0	0	0	0	0	0	0	0	0	0	0	0	0	0	0	0	0	0	0	0	0	0
			0	0	0	0	0	0	0	0	0	0	0	0	0	0	0	0	0	0	0	0	0	0	0	0	0	0	0	0	0	0	0	0	0	0	0	0	0	0	0	0	0	0	0	0	0	0	0
			0	0	0	0	0	0	0	0	0	0	0	0	0	0	0	0	0	0	0	0	0	0	0	0	0	0	0	0	0	0	0	0	0	0	0	0	0	0	0	0	0	0	0	0	0	0	0
			0	0	0	0	0	0	0	0	0	0	0	0	0	0	0	0	0	0	0	0	0	0	0	0	0	0	0	0	0	0	0	0	0	0	0	0	0	0	0	0	0	0	0	0	0	0	0
		session 6	0	0	0	0	0	0	0	0	0	0	0	0	0	0	0	0	0	0	0	0	0	0	0	0	0	0	0	0	0	0	0	0	0	0	0	0	0	0	0	0	0	0	0	0	0	0	0
			0	0	0	0	0	0	0	0	0	0	0	0	0	0	0	0	0	0	0	0	0	0	0	0	0	0	0	0	0	0	0	0	0	0	0	0	0	0	0	0	0	0	0	0	0	0	0
			0	0	0	0	0	0	0	0	0	0	0	0	0	0	0	0	0	0	0	0	0	0	0	0	0	0	0	0	0	0	0	0	0	0	0	0	0	0	0	0	0	0	0	0	0	0	0
			0	0	0	0	0	0	0	0	0	0	0	0	0	0	0	0	0	0	0	0	0	0	0	0	0	0	0	0	0	0	0	0	0	0	0	0	0	0	0	0	0	0	0	0	0	0	0
			0	0	0	0	0	0	0	0	0	0	0	0	0	0	0	0	0	0	0	0	0	0	0	0	0	0	0	0	0	0	0	0	0	0	0	0	0	0	0	0	0	0	0	0	0	0	0
			0	0	0	0	0	0	0	0	0	0	0	0	0	0	0	0	0	0	0	0	0	0	0	0	0	0	0	0	0	0	0	0	0	0	0	0	0	0	0	0	0	0	0	0	0	0	0
			0	0	0	0	0	0	0	0	0	0	0	0	0	0	0	0	0	0	0	0	0	0	0	0	0	0	0	0	0	0	0	0	0	0	0	0	0	0	0	0	0	0	0	0	0	0	0
			0	0	0	0	0	0	0	0	0	0	0	0	0	0	0	0	0	0	0	0	0	0	0	0	0	0	0	0	0	0	0	0	0	0	0	0	0	0	0	0	0	0	0	0	0	0	0
			0	0	0	0	0	0	0	0	0	0	0	0	0	0	0	0	0	0	0	0	0	0	0	0	0	0	0	0	0	0	0	0	0	0	0	0	0	0	0	0	0	0	0	0	0	0	0
			0	0	0	0	0	0	0	0	0	0	0	0	0	0	0	0	0	0	0	0	0	0	0	0	0	0	0	0	0	0	0	0	0	0	0	0	0	0	0	0	0	0	0	0	0	0	0
			0	0	0	0	0	0	0	0	0	0	0	0	0	0	0	0	0	0	0	0	0	0	0	0	0	0	0	0	0	0	0	0	0	0	0	0	0	0	0	0	0	0	0	0	0	0	0
			0	0	0	0	0	0	0	0	0	0	0	0	0	0	0	0	0	0	0	0	0	0	0	0	0	0	0	0	0	0	0	0	0	0	0	0	0	0	0	0	0	0	0	0	0	0	0
		session 7	0	0	0	0	0	0	0	0	0	0	0	0	0	0	0	0	0	0	0	0	0	0	0	0	0	0	0	0	0	0	0	0	0	0	0	0	0	0	0	0	0	0	0	0	0	0	0
			0	0	0	0	0	0	0	0	0	0	0	0	0	0	0	0	0	0	0	0	0	0	0	0	0	0	0	0	0	0	0	0	0	0	0	0	0	0	0	0	0	0	0	0	0	0	0
			0	0	0	0	0	0	0	0	0	0	0	0	0	0	0	0	0	0	0	0	0	0	0	0	0	0	0	0	0	0	0	0	0	0	0	0	0	0	0	0	0	0	0	0	0	0	0
			0	0	0	0	0	0	0	0	0	0	0	0	0	0	0	0	0	0	0	0	0	0	0	0	0	0	0	0	0	0	0	0	0	0	0	0	0	0	0	0	0	0	0	0	0	0	0
			0	0	0	0	0	0	0	0	0	0	0	0	0	0	0	0	0	0	0	0	0	0	0	0	0	0	0	0	0	0	0	0	0	0	0	0	0	0	0	0	0	0	0	0	0	0	0
			0	0	0	0	0	0	0	0	0	0	0	0	0	0	0	0	0	0	0	0	0	0	0	0	0	0	0	0	0	0	0	0	0	0	0	0	0	0	0	0	0	0	0	0	0	0	0
			0	0	0	0	0	0	0	0	0	0	0	0	0	0	0	0	0	0	0	0	0	0	0	0	0	0	0	0	0	0	0	0	0	0	0	0	0	0	0	0	0	0	0	0	0	0	0
			0	0	0	0	0	0	0	0	0	0	0	0	0	0	0	0	0	0	0	0	0	0	0	0	0	0	0	0	0	0	0	0	0	0	0	0	0	0	0	0	0	0	0	0	0	0	0
			0	0	0	0	0	0	0	0	0	0	0	0	0	0	0	0	0	0	0	0	0	0	0	0	0	0	0	0	0	0	0	0	0	0	0	0	0	0	0	0	0	0	0	0	0	0	0
			0	0	0	0	0	0	0	0	0	0	0	0	0	0	0	0	0	0	0	0	0	0	0	0	0	0	0	0	0	0	0	0	0	0	0	0	0	0	0	0	0	0	0	0	0	0	0
			0	0	0	0	0	0	0	0	0	0	0	0	0	0	0	0	0	0	0	0	0	0	0	0	0	0	0	0	0	0	0	0	0	0	0	0	0	0	0	0	0	0	0	0	0	0	0
			0	0	0	0	0	0	0	0	0	0	0	0	0	0	0	0	0	0	0	0	0	0	0	0	0	0	0	0	0	0	0	0	0	0	0	0	0	0	0	0	0	0	0	0	0	0	0
		session 8	0	0	0	0	0	0	0	0	0	0	0	0	0	0	0	0	0	0	0	0	0	0	0	0	0	0	0	0	0	0	0	0	0	0	0	0	0	0	0	0	0	0	0	0	0	0	0
			0	0	0	0	0	0	0	0	0	0	0	0	0	0	0	0	0	0	0	0	0	0	0	0	0	0	0	0	0	0	0	0	0	0	0	0	0	0	0	0	0	0	0	0	0	0	0
			0	0	0	0	0	0	0	0	0	0	0	0	0	0	0	0	0	0	0	0	0	0	0	0	0	0	0	0	0	0	0	0	0	0	0	0	0	0	0	0	0	0	0	0	0	0	0
			0	0	0	0	0	0	0	0	0	0	0	0	0	0	0	0	0	0	0	0	0	0	0	0	0	0	0	0	0	0	0	0	0	0	0	0	0	0	0	0	0	0	0	0	0	0	0
			0	0	0	0	0	0	0	0	0	0	0	0	0	0	0	0	0	0	0	0	0	0	0	0	0	0	0	0	0	0	0	0	0	0	0	0	0	0	0	0	0	0	0	0	0	0	0
			0	0	0	0	0	0	0	0	0	0	0	0	0	0	0	0	0	0	0	0	0	0	0	0	0	0	0	0	0	0	0	0	0	0	0	0	0	0	0	0	0	0	0	0	0	0	0
			0	0	0	0	0	0	0	0	0	0	0	0	0	0	0	0	0	0	0	0	0	0	0	0	0	0	0	0	0	0	0	0	0	0	0	0	0	0	0	0	0	0	0	0	0	0	0
			0	0	0	0	0	0	0	0	0	0	0	0	0	0	0	0	0	0	0	0	0	0	0	0	0	0	0	0	0	0	0	0	0	0	0	0	0	0	0	0	0	0	0	0	0	0	0
			0	0	0	0	0	0	0	0	0	0	0	0	0	0	0	0	0	0	0	0	0	0	0	0	0	0	0	0	0	0	0	0	0	0	0	0	0	0	0	0	0	0	0	0	0	0	0
			0	0	0	0	0	0	0	0	0	0	0	0	0	0	0	0	0	0	0	0	0	0	0	0	0	0	0	0	0	0	0	0	0	0	0	0	0	0	0	0	0	0	0	0	0	0	0
			0	0	0	0	0	0	0	0	0	0	0	0	0	0	0	0	0	0	0	0	0	0	0	0	0	0	0	0	0	0	0	0	0	0	0	0	0	0	0	0	0	0	0	0	0	0	0
		session 9	0	0	0	0	0	0	0	0	0	0	0	0	0	0	0	0	0	0	0	0	0	0	0	0	0	0	0	0	0	0	0	0	0	0	0	0	0	0	0	0	0	0	0	0	0	0	0
			0	0	0	0	0	0	0	0	0	0	0	0	0	0	0	0	0	0	0	0	0	0	0	0	0	0	0	0	0	0	0	0	0	0	0	0	0	0	0	0	0	0	0	0	0	0	0
			0	0	0	0	0	0	0	0	0	0	0	0	0	0	0	0	0	0	0	0	0	0	0	0	0	0	0	0	0	0	0	0	0	0	0	0	0	0	0	0	0	0	0	0	0	0	0
			0	0	0	0	0	0	0	0	0	0	0	0	0	0	0	0	0	0	0	0	0	0	0	0	0	0	0	0	0	0	0	0	0	0	0	0	0	0	0	0	0	0	0	0	0	0	0
			0	0	0	0	0	0	0	0	0	0	0	0	0	0	0	0	0	0	0	0	0	0	0	0	0	0	0	0	0	0	0	0	0	0	0	0	0	0	0	0	0	0	0	0	0	0	0
			0	0	0	0	0	0	0	0	0	0	0	0	0	0	0	0	0	0	0	0	0	0	0	0	0	0	0	0	0	0	0	0	0	0	0	0	0	0	0	0	0	0	0	0	0	0	0
			0	0	0	0	0	0	0	0	0	0	0	0	0	0	0	0	0	0	0	0	0	0	0	0	0	0	0	0	0	0	0	0	0	0	0	0	0	0	0	0	0	0	0	0	0	0	0
			0	0	0	0	0	0	0	0	0	0	0	0	0	0	0	0	0	0	0	0	0	0	0	0	0	0	0	0	0	0	0	0	0	0	0	0	0	0	0	0	0	0	0	0	0	0	0
			0	0	0	0	0	0	0	0	0	0	0	0	0	0	0	0	0	0	0	0	0	0	0	0	0	0	0	0	0	0	0	0	0	0	0	0	0	0	0	0	0	0	0	0	0	0	0
			0	0	0	0	0	0	0	0	0	0	0	0	0	0	0	0	0	0	0	0	0	0	0	0	0	0	0	0	0	0	0	0	0	0	0	0	0	0	0	0	0	0	0	0	0	0	0
			0	0	0	0	0	0	0	0	0	0	0	0	0	0	0	0	0	0	0	0	0	0	0	0	0	0	0	0	0	0	0	0	0	0	0	0	0	0	0	0	0	0	0	0	0	0	0
		session 10	0	0	0	0	0	0	0	0	0	0	0	0	0	0	0	0	0	0	0	0	0	0	0	0	0	0	0	0	0	0	0	0	0	0	0	0	0	0	0	0	0	0	0	0	0	0	0
			0	0	0	0	0	0	0	0	0	0	0	0	0	0	0	0	0	0	0	0	0	0	0	0	0	0	0	0	0	0	0	0	0	0	0	0	0	0	0	0	0	0	0	0	0	0	0
			0	0	0	0	0	0	0	0	0	0	0	0	0	0	0	0	0	0	0	0	0	0	0	0	0	0	0	0	0	0	0	0	0	0	0	0	0	0	0	0	0	0	0	0	0	0	0
			0	0	0	0	0	0	0	0	0	0	0	0	0	0	0	0	0	0	0	0	0	0	0	0	0	0	0	0	0	0	0	0	0	0	0	0	0	0	0	0	0	0	0	0	0	0	0
			0	0	0	0	0	0	0	0	0	0	0	0	0	0	0	0	0	0	0	0	0	0	0	0	0	0	0	0	0	0	0	0	0	0	0	0	0	0	0	0	0	0	0	0	0	0	0
			0	0	0	0	0	0	0	0	0	0	0	0	0	0	0	0	0	0	0	0	0	0	0	0	0	0	0	0	0	0	0	0	0	0	0	0	0	0	0	0	0	0	0	0	0	0	0
			0	0	0	0	0	0	0	0	0	0	0	0	0	0	0	0	0	0	0	0	0	0	0	0	0	0	0	0	0	0	0	0	0	0	0	0	0	0	0	0	0	0	0	0	0	0	0
			0	0	0	0	0	0	0	0	0	0	0	0	0	0	0	0	0	0	0	0	0	0	0	0	0	0	0	0	0	0	0	0	0	0	0	0	0	0	0	0	0	0	0	0	0	0	0
			0	0	0	0	0	0	0	0	0	0	0	0	0	0	0	0	0	0	0	0	0	0	0	0	0	0	0	0	0	0	0	0	0	0	0	0	0	0	0	0	0	0	0	0	0	0	0
			0	0	0	0	0	0	0	0	0	0	0	0	0	0	0	0	0	0	0	0	0	0	0	0	0	0	0	0	0	0	0	0	0	0	0	0	0	0	0	0	0	0	0	0	0	0	0
			0	0	0	0	0	0	0	0	0	0	0	0	0	0	0	0	0	0	0	0	0	0	0	0	0	0	0	0	0	0	0	0	0	0	0	0	0	0	0	0	0	0	0	0	0	0	0
		session
	mean	1	0	0	0	0	0	0	0	0	0	0	0	0	0	0	0	0	0	0	0	0	0	0	0	0	0	0	0	0	0	0	0	0	0	0	0	0	0	0	0	0	0	0	0	0	0	0	0
	mean	2	0	0	0	0	0	0	0	0	0	0	0	0	0	0	0	0	0	0	0	0	0	0	0	0	0	0	0	0	0	0	0	0	0	0	0	0	0	0	0	0	0	0	0	0	0	0	0
	mean	3	0.22	0.4	0.4	0.38	0.4	0	0	0	0	0	0	0	0	0	0	0	0	0	0	0	0.24	0.4	0.16	0	0	0	0	0	0	0	0.2	0.2	0	0	0.34	0.18	0	0	0	0	0	0	0	0	0	0	0
	mean	4	0	0	0	0	0	0	0	0	0	0	0	0	0	0	0.0181818	0.381818	0.363636	0.363636	0.181818	0	0	0	0	0	0	0	0	0	0	0	0	0	0	0	0	0	0	0	0	0	0	0	0	0	0	0	0
	mean	5	0	0	0	0	0	0	0	0	0	0	0.0833333	0.266667	0	0	0	0	0	0	0	0	0	0	0	0	0.233333	0.3	0	0	0	0	0	0	0	0	0	0	0	0	0	0	0	0	0	0	0	0	0
	mean	6	0	0	0	0	0	0	0	0	0	0	0	0	0	0	0	0	0	0	0	0	0	0	0	0	0	0	0	0	0	0	0	0	0	0	0	0	0	0	0	0	0	0	0	0	0	0	0
	mean	7	0	0	0	0	0	0	0	0	0	0	0	0	0	0	0	0	0	0	0	0	0	0	0	0	0	0	0	0	0	0	0	0	0	0	0	0	0	0	0	0	0	0	0	0	0	0	0
	mean	8	0	0	0	0	0	0	0	0	0	0	0	0	0	0	0	0	0	0	0	0	0	0	0	0	0	0	0	0	0	0	0	0	0	0	0	0	0	0	0	0	0	0	0	0	0	0	0
	mean	9	0	0	0	0	0	0	0	0	0	0	0	0	0	0	0	0	0	0	0	0	0	0	0	0	0	0	0	0	0	0	0	0	0	0	0	0	0	0	0	0	0	0	0	0	0	0	0
	mean	10	0	0	0	0	0	0	0	0	0	0	0	0	0	0	0	0	0	0	0	0	0	0	0	0	0	0	0	0	0	0	0	0	0	0	0	0	0	0	0	0	0	0	0	0	0	0	0
[truncated: 153 more columns]

## Sheet: S4c Fig
		100 ms bins
		trial time	100	200	300	400	500	600	700	800	900	1000	1100	1200	1300	1400	1500	1600	1700	1800	1900	2000	2100	2200	2300	2400	2500	2600	2700	2800	2900	3000	3100	3200	3300	3400	3500	3600	3700	3800	3900	4000	4100	4200	4300	4400	4500	4600	4700
		session 1	0.8	2.6	2.4	11.2	9.2	8.8	12.6	11.2	6	5.2	3.4	2.2	0	1	7	8.2	8	9.8	9.8	7.6	7.6	4	4	3.8	4	3.6	1.8	2.4	0.2	0	0	0	1.6	8	9.4	6.8	4	1.6	0	0.6	2.4	0	0	0.4	4	7.6	7.4
			5.8	13.2	12.4	11.6	11.8	7	4	4.2	7.2	4	7.2	8	12.2	13.6	16.2	8.4	8	8.2	7.6	8.2	5.4	1.6	6.2	11.4	12.2	12	11.6	13.2	11.6	12.2	12.2	12	12	9.8	5.2	4	4	6	8	12.8	15.8	13.2	6.4	7.8	11.4	10.4	9.8
			0.2	0	0	6.4	7.4	8	7	3.2	6.4	10.2	8	10.6	7	6.8	12	12.8	17.6	16	12.8	15.6	11.2	11.8	12.2	8	4.6	7.6	4.4	4.6	4	4	4.8	8	9	10.4	8	7.8	8	8.2	6.6	8	8	11.6	9	5.8	0	0	3.8
			7	16	16.2	15	10	8.2	9	8.2	7.6	10.2	12.2	13.4	12.6	12.2	13	12	16.6	24.2	22.8	23.8	24	23.8	23.8	18	19.2	24.2	15	9.4	11.6	11.8	12	11.8	8.2	4.2	4.6	11.2	15.4	16.2	14.4	12	13.6	14.8	14.4	12	11.8	12	11.2
			4.6	2.4	2.8	0.6	0	0	4.8	4.4	4	7.4	4	5.2	4	1	3.8	3.8	1.6	0	0	3	7.6	7.6	12.4	10.4	12	12	14	18	22.2	19.4	19.8	17.8	16.4	18.4	19.4	16.2	11.8	15.2	16.2	12.8	13.8	15.8	17	19.4	14	13.2	14
		session 2	0	0	1	0.4	0	2.6	4	4.2	4.6	0.4	1.2	0	0	0.4	0	0	0	0	0	0	2.4	4	3.2	3.8	3.2	5.8	8	8.4	9	8.8	5.2	2.4	4.2	3.8	4.2	4.6	7.4	10.2	9.6	12.4	8.2	11.2	9.2	7.8	8.2	7.6	8
			2.2	10.6	14.4	5	6.8	8	7.6	4.2	5.4	9	5	4	4	4.6	8.6	10.6	6.6	4.8	2.6	0.2	0.8	2.8	0	1.4	4	6.8	8.2	5.4	5.4	8	2	0	1	3.8	4	4	4.2	4	3.8	4	3.2	0	0.8	0.4	2.2	3.8	8
			1	3	6.8	5.4	2	0.4	0	2.8	3.8	4.2	3.8	4	4.2	0.6	0	0.8	4	4	3.6	0	0	0	0	0	0	0	0	0	3	4.2	0.6	0	0	2	3.8	5	4	8.8	11	10	11.4	11	15.6	15	15.6	12.8	5.6
			10.2	22.8	20	18.6	20	17.4	16.2	17.4	14	15	13	12	15	15.6	22	28.8	42.4	34	22.2	18.8	27.6	28.6	24.8	21.8	32.2	26.6	21.6	30.8	39.2	37.8	32.4	23.8	25.8	21.6	24	22.4	15.8	10.8	11.8	8	8	12	19.4	18.2	15.8	12.4	15.2
			4.2	7	0	1.6	4	2	2.8	4.2	5	4.2	10.4	6.2	4.2	3.8	2.4	3.2	0	1.8	1.2	0	0	2.4	7.4	4	3.8	4.2	3.8	4.2	5.2	6.6	4.2	3.8	4.8	10.8	11.2	14.2	11.8	12.4	11.8	12	12	10.2	8.2	7.8	4.2	4.2	3.8
		session 3	2	5.2	4.2	3.8	4	4.2	7.4	11.8	10.4	7.8	8.2	6.6	4.2	5.4	4	4	3.2	4.2	0.6	1.2	4.8	5.6	2.8	1.2	2.4	0	1.6	4	2	3.4	4.2	4	4	3.8	4	5.8	5.2	4	3.8	4	4.2	4	0	0	0	0	0
			4	7.6	6.8	7.8	10.2	12	11.4	8.6	9.2	6	4	5	9.2	11.8	11.8	9.4	11.4	10.6	4	7.6	6	4	8.2	11	11.8	9.4	12	13.4	12	14.6	14.4	12	7.4	10.4	15.4	14.2	10.4	10.6	11.6	13.6	17.6	18.4	15	15.4	16.4	13.8	12.4
			0	0	0	1	3.8	1.4	0	1.2	2.6	2.2	1.6	3.2	4	4	3.8	1	0	0	0	0	0	0	0	0	0	0	0	0.8	0	0	0	0	0	1	4	3.8	4	2.2	0	2.2	3.4	3.8	4.2	2.2	0	0	0
			4.4	8.4	13.8	11	12	12.4	12	9.4	4.6	4	4	3	0	0	2	8.2	8	6	3.8	6.6	12	12	7	4	3.2	1.4	0.6	0.6	4.2	8.4	7	0.2	0	1	4.4	12.8	12	2.4	0	0	0	0	0	1.8	0.2	0	0
			4.6	10	4.8	7.6	6.4	0	0	2.8	4.2	2.6	1.4	0	0	0	0	1.6	4	4.2	5	9.8	8.2	8	5.4	3.8	1.4	0	0	0	1	0	2.8	3	0	5.2	5.4	5	7	6	3.8	6.2	6.4	7.2	4	6.4	11.6	9.4	8
		session 4	0	1.6	0	0.4	0.6	3.8	2	0	0	0	0	1.2	1.2	2.4	0	0.2	0	0	0	0	0	0	0	0	0	0	0	0	0	0	0	1.2	0	0	0	2.6	4.2	6.6	3.2	0	0	0	3.4	2	3	2.8	0
			2	4	4.2	0.4	0	0	1.6	4	4	4	4	4	4	0	0.4	4	4	5.6	11.8	9.8	14.8	14.2	4.2	1.6	3.8	3	0	0	0	2.8	4	4	4.2	3.8	4.2	7.6	11.2	8	8.6	7.8	7.6	4	5	3.8	4	4	4
			0	0	0	0	0	0	0	0	0	0	0	0	0	0	0	0	0	0	0	0	0	0	0	0	0	0	0	0	0	0	0	0	0	0	0	0	0.2	4.2	0.4	0	0	0	0	0	0	0	0
			2.4	9.8	7.8	1.8	0	4	4	5.8	0.6	0.8	4	4	2.8	0	0.4	1.2	0.6	0	0	1.8	1	2.6	0	0	0	0	2.4	3.4	0.2	0	0	4.6	7.6	4	3	0	3.6	3.6	0	0	3.2	1.6	0	0.2	4	2.4	2.2
			10.6	17.8	15	19.6	12.6	10.2	10.6	9.6	16.8	16.2	14.6	15.4	13.2	11.4	17.6	13.8	12.6	16.6	22.6	29	18.4	21.4	11	4.2	4.2	9	12	16	12.6	16.2	19.2	13.8	10.4	9.8	5.6	13	13	14.2	10.4	8.2	7.6	11.8	13	13.6	12.8	20	19.4
			0	0	0	2.8	2.2	4.8	5.2	5	8	11	12	12	10.4	4	2.2	1.2	0	0.8	7	4.2	3.2	0	0	0	0	0.6	0	0	0	0	0	0	0	0	0	0	0	0	0.4	4	4.2	4	1.2	0	0	0	0
			3.2	4	4	6.8	7.4	1.2	4.2	4	0.6	1.2	0	0	0	0	0	0.6	0	0	0.8	4	4.2	4.8	7	5.8	6.6	4	4	4	3.8	4.2	4	4	4	3.8	4.2	4	4	4	3.8	2.4	0	2.8	4	4	5.2	4	4
		session 5	1	3.8	4.2	3.8	1.6	0	0	0	0	0	0	0	0	0	0	0	0	0	0	0	0	0	0	0	0	0	0	5.2	4.4	4	5	4.4	0	0	0	0	0.4	0	1.8	2.4	0	0	1.4	0	0	0	0
			11.2	18.4	20.6	15.2	7.4	4.6	8.2	8.8	11.4	12.8	15.4	16.4	16.2	15.6	17.6	17.4	17	16	17.2	20.6	20	18	20.6	19.4	25.8	24.8	20.6	20.2	18.2	23.8	27.6	28.4	26.6	20.4	16	13.8	16.6	18.4	13.2	12.2	8	9	12.2	15.8	19.8	25.4	27.8
			0	0	0	0	0	0	0	0	0	0	0	0	0	1.6	0	0	0	0	0	0	0	0	0	0	0	0	0	0	0	0	0	0	0	0	0	0	0	0	0	0	0	0	3.8	4.6	10.2	7.2	0.6
			0	0	0	0	0	0	0	0	0	1	0.8	0	0	0	0	0	0	1.2	4	1.6	0.2	0	0	0	0	2.4	3.2	0	0.2	0	0	0	0	0.2	0	0	0	0	0	0	0	0.8	4	0	0	0	0
			0	0	5.2	13.6	15.4	13.6	11.6	8	7.8	7.8	18.6	19.4	22.4	18.2	17	13.4	11.8	16	20.2	16.4	12.8	16.2	16	15.8	20.4	19.4	21.2	25.4	20.6	12.6	10.2	15.6	15.8	13.6	11.4	10.4	18.2	22	21.2	23	23.2	19.6	14	13	13.6	15.2	16
			0	1	4	7.6	7	8.8	8	1.2	4	3.6	4	4	4	5.6	7.8	8.2	7.8	6.8	8	10.6	9.2	8	8	8.2	8.4	8.6	8	5.6	4	4	1.2	0.8	3.6	6.2	8.2	7.8	8.2	11.8	10.2	12	12.2	8.8	5.2	3.4	3.6	0	0
			3.2	4	4	3.6	3.2	0	0	0	0	0	0	0	0	0	0	0	0	0	0.8	4	4.2	4.8	5.2	2	3.6	4	4	4	3.8	4.2	4	4	4	3.8	5.8	6.2	6.2	5.8	4.8	2.4	0	2.8	4	3.8	4.2	4.2	6.8
		session 6	0	0	0	4.8	4	2.8	0	0	0	0	2.2	0.4	5	3.8	1.8	0	0	0	0.4	3.8	4.2	1.2	0	0	0	0	0	0	0	0	0	3.4	2.6	0	0.2	1.2	0	0	0	1	3.4	1.6	0	0	1.6	3.8	3
			1.8	7	6	3.8	7	2	3.2	3.2	1	0	0	0	0	4.4	8	8	8	9.4	6.8	6.8	4	4	0.2	0	0	0	3	4	4	2.6	0	0	0	0	0	0	0	1	10.2	14	12	9.4	8.2	5.8	4	4	4
			0	0	0	0	0	0	0	0	0	0	0	0	0	0	0	0	0	0	0	0	0.2	0	0	0	0	0	0	0	0	0	0	0	0	0	0	0	0	0	0	0	0	0	0	0	0	0	0
			0	0	0	0	0	0	0	0	0	0	0	0	0	0	0	0	0	0	0	2.2	0	0	0	0	0	0	0	0	0	0	0	0	0	1.2	0	0	0	0	0	3.4	0	0	0	0	0	0	0
			2.2	2.2	4.6	7.8	7.8	3.8	4.4	8.4	2.8	4.8	7.8	3	2.2	2	3.2	0	0	0	0	0	0	4	9	10.4	8	10.4	8.6	6.2	3.8	8.8	10.6	8.2	13.4	14.4	8.6	2.8	4	8.2	10	8.2	1.2	9	13.6	10.2	8.8	5.4	6.6
			6.4	10.8	8.2	8.8	12.4	8.6	6.2	8.2	5.2	4	4	3.8	5.4	5.4	4	4	3.8	4.2	4.2	11.2	8.6	8.2	8.2	9	16.8	19.4	17	10.4	7.8	10.2	12	11.8	25.2	29.2	31.2	19.4	15.4	18.8	11.4	5.6	8.2	13.6	14	18.8	15.4	19.8	17.8
			0	0	0	0	0	0	0	0	0	0	0	0	0	0	0	0	3.6	0.4	0	2.4	4.2	3.6	0	0	0	0	0	0	0	0	0	0	0	0	0	0	0	0	0	0	0	0	0	0	0	0	0
		session 7	2.2	3.8	4.2	3.8	4	5.6	0	0	3.2	5.8	8	7.8	8.4	4.4	7.6	10.4	4.2	4.2	5.4	8.2	4.8	0	0	0.8	0	0.2	3.8	4.2	1	0	0	0.8	2.6	1	3.8	2.8	2	1.6	0	0	0	0	1.8	3.8	3.2	4.2	3.8
			0	0	0	0	0	0	3.2	3	1.4	3.6	0	0	0	0	1.8	3.8	4.2	0.6	3.2	4	4	4	5.6	0	0	0	0.4	4	4	4.6	1.4	0	0	0	0	0	2.2	1.8	0	0	0	0	0	0	0	0	0
			0	0	2.6	4	4	4	4	4	4	4	2.6	0	1.2	4	4	4	4	4	3.6	0	0	0	0	0	0	0	0	1.8	3.8	4	4	4	4.2	3.8	4	0.4	0	0	0	0.2	0.4	3	0	1	0	0	0
			6.6	7.4	4	3.8	8	7.2	4	4.8	9.2	10.2	11.4	13.2	15.8	9	15.6	16	18.2	16.8	18.4	14.8	17.8	20	20.6	11	7	2.6	6	6.2	5.4	2.8	5.4	1.8	9	14	8.8	9.2	5	4	3.8	8	7.8	8.8	11.4	6.4	11.8	11.4	14.4
			4.2	9.2	7.6	9.6	10.4	13.8	18.2	12.2	7.8	3.8	6.4	4.4	0.6	0	0	0	0	0	0.8	5.4	5.6	4	2.4	3.6	8	5.2	6.6	6.4	4	4.6	7.8	6.4	4.2	5.8	6.2	4	5.4	8.2	7.8	7	7.2	11	12.4	10.8	6	3	0
			0	0	0	0	0	1.4	4.2	1.6	0	0	0	0	0	0	0.4	3.8	2.8	4.2	3.8	4	0.4	0	0	0	0	0	0	0	0	0	0	0	0	0	2.6	3.8	4	0.4	0	0	0	0.8	0	0	0	0	0
		session 8	0	0	0	1	1	0.6	0	0	0	0	0	0.4	3	0	0	0	0	0	0	0	0	0	0.2	0.6	0	0	0	0	0	0	4	2	0	0.4	1	0.8	1.4	0	0	0	0	0	3	3.8	4.2	0.2	0
			2.8	7.8	8.4	7.8	9.4	10	4	0.2	0	2.6	4	4	4.8	9.4	10.2	1.6	4	1.2	0	0	0	0	0	2.2	2.8	2.2	8.6	15.4	15.4	12.8	11.8	12	13.6	9.2	13.2	8.2	7.8	6.2	5.6	2.6	0	0	0	3.2	3.6	4	4.6
			0	0.6	0.4	0	0	0	0	0.6	0	0	0	0	0	0	0	0	0	0	0	0	0	0	0	0	0	0	0	0	0	0	0	0	0	0	0	0	0	0.4	0	0	0	0	0	0	0	0	0
			4	8.2	11.4	18.8	23.2	15	12.4	12	11.8	15	14	18.4	20	19.4	19.6	15.2	12.2	12.2	15.2	16.6	13.6	15.8	24.2	22.8	23.2	21	14.2	15	15.8	21.8	14.2	16.4	19.4	21	17	8.4	8	11.6	7.6	9	8.8	9.2	9	8	8	4.4	6.8
			4	8.6	9.2	10.6	2.2	5	6.6	4	2.2	2.8	5.6	4.4	3.4	3.8	13.6	19.8	20.4	13.8	16.8	21.2	19	19.6	19	16	20.8	15	8.8	4.2	7.4	13.4	12.4	7.6	5.6	6.2	12.2	16	18.6	28.2	34	34.2	26.2	17	7.2	3.8	13.8	15.4	14.6
			0	2.6	0	0	0	0	0	0	0	0.6	0	0	0	0	0	0	0	1.4	0.6	0	0	0	0	1.4	1.6	0	0	0	0	0	0	3.8	3.2	0	0	0	0	0	0	0	0.4	3.2	0	0	0	0	0
		session 9	4.2	7.6	1.4	1	1	0.6	0	0	0	2.8	0.4	0	1.8	0	0	0.8	0	0	0	0	0	0	0.4	0.4	0	0	0	0	0	0	0	0	0	0.4	1	0.8	1.4	0.8	3	1	0	0	3	3.8	4.2	0.2	0
			0	0	0	1	3.8	4.4	4	1	0	0	0	0	0	3.8	7.6	6.6	3.6	0	0	0	0	0	0	0	3.6	4	0	0	0	0	0	0	0.4	4.4	8	6.8	1.2	0	0	0	2.8	0	3	3.8	4.2	0.2	0
			0.8	3.6	9	7.6	7.6	5.8	2	0	0	0.2	0	0	0	2.6	4	4	3.4	3.2	4	1.2	0	0	0.6	4	4	3	0	0	0	1.6	4.6	7.8	6.8	3.8	1.6	0.6	1.8	0	1	6.2	8	8	5	2.6	7.8	7.6	4
			0	0	0	0	0.2	5.4	1	0	0	0.8	2.6	0	2	4	2.2	0	0	0	0	0.6	0	0	0	0	0	0.4	0	0	0	0.4	3.8	4	4.2	4	4	2.4	0.2	0	0	0	0	0	0	0	0	0	0
			11.4	14	12.2	9.2	10.4	11.2	16	21.6	20.6	14.2	7.8	8	15.8	17.8	13	10	15.6	15.2	8.4	15.4	13.2	15.4	19.8	19.4	15.4	12.2	12.4	15.4	15.2	13	14.6	14	9	15.2	18	15	12	12	14	21.2	14.8	5.8	6.8	7.2	10	13.6	15.4
			8.6	16	17	12.4	7.4	0.2	0	1.8	7.8	10.6	10.8	12.2	13	9.8	6.4	6.2	7.6	4.4	3.8	4	4.2	10	11.8	11.6	12.2	13.2	14.6	13.6	12.2	16.2	21.2	16.8	8.6	11	9.4	9.6	12.2	17	14.4	12.2	15.2	9.4	3.4	4.8	9.2	5	0
			0	0	0	0	0.6	2.8	0	0	1.4	3	0	0	5.2	0	0	2.8	4	6.8	7	4	4	2.4	4	3.8	3	2	4	5	9.6	9.6	8.2	4	4	2.2	0	0	0	0	0	0	0	0	0	0	0	0	0
		session 10	0	2.6	3	0	2.2	0.6	0	0.2	0	5	8	7.8	1.4	0	0	0	0.2	2.6	4	3.8	2.4	0	2	5	4.8	0.8	0	0	0	0.4	0.8	0.6	0	2.2	3.8	3.8	4	3.2	0.2	4.2	4	6.8	0.6	0	0.6	0	10.2
			0.2	4.2	3.6	7.6	7.4	6.4	6	4.2	3.8	6	0.6	1.2	2.8	0.6	3.8	0	0	0	0	3.8	3.8	3	0	2.2	2.8	0	1	3.8	4	3.4	0	0	0	0	0	0	0	7.4	6.8	9.2	9.4	6.2	4	3.8	7	10.2	7.6
			0	0	0	0	0	0	2	0.4	0.4	0	0	0	0	0	0	0	0	0	0	0	0	0	0	0	0	0	0	0	0	0	0	0	0	3.6	4	4.2	3.2	0	0	0	0	0	0	0	0	0	0
			6.2	14	10.8	9.6	11	11	6.2	7.8	14.2	9.6	9.8	15.4	16.4	25.2	20.2	22.6	24.6	21	21	18.8	27.2	28.4	21	22	23.8	18.8	17.2	11.6	17.6	21.4	22.4	19.4	22	21	13.2	15.8	11.8	12.6	10.2	11	18.6	25	16	14	19.8	18.2	23
			0	0	0	0	0	0	0	0	0	0	0	0	0	0	0	2.8	4	4	3.8	4	4	2.4	4	3.8	3	2	4	5	7.6	8.2	8.2	4	4	2.2	0	0	0	0	0	0	0	0	0	0	3	0	0
	mean	1	3.68	6.84	6.76	8.96	7.68	6.4	7.48	6.24	6.24	7.4	6.96	7.88	7.16	6.92	10.4	9.04	10.36	11.64	10.6	11.64	11.16	9.76	11.72	10.32	10.4	11.88	9.36	9.52	9.92	9.48	9.76	9.92	9.44	10.16	9.32	9.2	8.64	9.44	9.04	9.24	10.72	11.08	9.36	9.08	8.24	8.64	9.24
	mean	2	3.52	8.68	8.44	6.2	6.56	6.08	6.12	6.56	6.56	6.56	6.68	5.24	5.48	5	6.6	8.68	10.6	8.92	5.92	3.8	6.16	7.56	7.08	6.2	8.64	8.68	8.32	9.76	12.36	13.08	8.88	6	7.16	8.4	9.44	10.04	8.64	9.24	9.6	9.28	8.56	8.88	10.64	9.84	9.2	8.16	8.12
	mean	3	3	6.24	5.92	6.24	7.28	6	6.16	6.76	6.2	4.52	3.84	3.56	3.48	4.24	4.32	4.84	5.32	5	2.68	5.04	6.2	5.92	4.68	4	3.76	2.16	2.84	3.76	3.84	5.28	5.68	3.84	2.28	4.28	6.64	8.32	7.72	5.04	3.84	5.2	6.32	6.68	4.64	5.16	5.64	4.64	4.08
	mean	4	2.6	5.31429	4.42857	4.54286	3.25714	3.42857	3.94286	4.05714	4.28571	4.74286	4.94286	5.22857	4.51429	2.54286	2.94286	3	2.45714	3.28571	6.02857	6.97143	5.94286	6.14286	3.17143	1.65714	2.08571	2.37143	2.62857	3.34286	2.37143	3.31429	3.88571	3.94286	3.74286	3.05714	2.42857	3.88571	5.17143	5.8	3.82857	3.2	3.22857	3.45714	3.8	3.37143	4.14286	4.74286	4.22857
	mean	5	2.2	3.88571	5.42857	6.25714	4.94286	3.85714	3.97143	2.57143	3.31429	3.6	5.54286	5.68571	6.08571	5.85714	6.05714	5.57143	5.22857	5.71429	7.17143	7.6	6.62857	6.71429	7.11429	6.48571	8.31429	8.45714	8.14286	8.62857	7.31429	6.94286	6.85714	7.6	7.14286	6.31429	5.91429	5.45714	7.08571	8.28571	7.31429	7.42857	6.2	5.85714	6.37143	5.8	7.34286	7.42857	7.31429
	mean	6	1.48571	2.85714	2.68571	3.6	4.45714	2.45714	1.97143	2.82857	1.28571	1.25714	2	1.02857	1.8	2.22857	2.42857	1.71429	2.2	2	1.62857	3.77143	3.02857	3	2.48571	2.77143	3.54286	4.25714	4.08571	2.94286	2.22857	3.08571	3.22857	3.34286	5.88571	6.4	5.71429	3.34286	2.77143	4	4.51429	4.6	3.54286	4.8	5.11429	4.97143	4.25714	4.71429	4.48571
	mean	7	2.16667	3.4	3.06667	3.53333	4.4	5.33333	5.6	4.26667	4.26667	4.56667	4.73333	4.23333	4.33333	2.9	4.9	6.33333	5.56667	4.96667	5.86667	6.06667	5.43333	4.66667	4.76667	2.56667	2.5	1.33333	2.8	3.76667	3.03333	2.66667	3.1	2.16667	3.33333	4.1	4.23333	3.36667	3.1	2.66667	1.93333	2.53333	2.56667	3.93333	4.26667	3.66667	3.5	3.1	3.03333
	mean	8	1.8	4.63333	4.9	6.36667	5.96667	5.1	3.83333	2.8	2.33333	3.5	3.93333	4.53333	5.2	5.43333	7.23333	6.1	6.1	4.76667	5.43333	6.3	5.43333	5.9	7.23333	7.16667	8.06667	6.36667	5.26667	5.76667	6.43333	8	7.06667	6.96667	6.96667	6.13333	7.23333	5.56667	5.96667	7.73333	7.86667	7.63333	5.9	4.9	3.2	3.13333	4.93333	4	4.33333
	mean	9	3.57143	5.88571	5.65714	4.45714	4.42857	4.34286	3.28571	3.48571	4.25714	4.51429	3.08571	2.88571	5.4	5.42857	4.74286	4.34286	4.88571	4.22857	3.31429	3.6	3.05714	3.97143	5.22857	5.6	5.45714	4.97143	4.42857	4.85714	5.28571	5.82857	7.48571	6.65714	4.71429	5.85714	6	5.02857	4.11429	4.25714	4.62857	5.8	5.82857	3.31429	3.02857	3.17143	5.05714	3.8	2.77143
	mean	10	1.28	4.16	3.48	3.44	4.12	3.6	2.84	2.52	3.68	4.12	3.68	4.88	4.12	5.16	4.8	5.08	5.76	5.52	5.76	6.08	7.48	6.76	5.4	6.6	6.88	4.32	4.44	4.08	5.84	6.68	6.28	4.8	5.2	5.8	4.2	4.76	3.8	4.64	3.44	4.88	6.4	7.6	4.12	3.56	6.08	5.68	8.16
[truncated: 153 more columns]

## Sheet: S4d Fig
		100 ms bins
		trial time	100	200	300	400	500	600	700	800	900	1000	1100	1200	1300	1400	1500	1600	1700	1800	1900	2000	2100	2200	2300	2400	2500	2600	2700	2800	2900	3000	3100	3200	3300	3400	3500	3600	3700	3800	3900	4000	4100	4200	4300	4400	4500	4600	4700
		session 1	0	0	0	0	0	0	0	0	0	0	0	0	0	0	0	0	0	0	0	0	0	0	0	0	0	0	0	0	0	0	0	0	0	0	0	0	0	0	0	0	0	0	0	0	0	0	0
			0	0	0	0	0	0	0	0	0	0	0	0	0	0	0	0	0	0	0	0	0	0	0	0	0	0	0	0	0	0	0	0	0	0	0	0	0	0	0	0	0	0	0	0	0	0	0
			0	0	0	0	0	0	0	0	0	0	0	0	0	0	0	0	0	0	0	0	0	0	0	0	0	0	0	0	0	0	0	0	0	0	0	0	0	0	0	0	0	0	0	0	0	0	0
			0	0	0	0	0	0	0	0	0	0	0	0	0	0	0	0	0	0	0	0	0	0	0	0	0	0	0	0	0	0	0	0	0	0	0	0	0	0	0	0	0	0	0	0	0	0	0
			0	0	0	0	0	0	0	0	0	0	0	0	0	0	0	0	0	0	0	0	0	0	0	0	0	0	0	0	0	0	0	0	0	0	0	0	0	0	0	0	0	0	0	0	0	0	0
		session 2	0	0	0	0	0	0	0	0	0	0	0	0	0	0	0	0	0	0	0	0	0	0	0	0	0	0	0	0	0	0	0	0	0	0	0	0	0	0	0	0	0	0	0	0	0	0	0
			0	0	0	0	0	0	0	0	0	0	0	0	0	0	0	0	0	0	0	0	0	0	0	0	0	0	0	0	0	0	0	0	0	0	0	0	0	0	0	0	0	0	0	0	0	0	0
			0	0	0	0	0	0	0	0	0	0	0	0	0	0	0	0	0	0	0	0	0	0	0	0	0	0	0	0	0	0	0	0	0	0	0	0	0	0	0	0	0	0	0	0	0	0	0
			0	0	0	0	0	0	0	0	0	0	0	0	0	0	0	0	0	0	0	0	0	0	0	0	0	0	0	0	0	0	0	0	0	0	0	0	0	0	0	0	0	0	0	0	0	0	0
			0	0	0	0	0	0	0	0	0	0	0	0	0	0	0	0	0	0	0	0	0	0	0	0	0	0	0	0	0	0	0	0	0	0	0	0	0	0	0	0	0	0	0	0	0	0	0
		session 3	0	0	0	0	0	0	0	0	0	0	0	0	0	0	0	0	0	0	0	0	0	0	0	0	0	0	0	0	0	0	0	0	0	0	0	0	0	0	0	0	0	0	0	0	0	0	0
			0	0	0	0	0	0	0	0	0	0	0	0	0	0	0	0	0	0	0	0	0	0	0	0	0	0	0	0	0	0	0	0	0	0	0	0	0	0	0	0	0	0	0	0	0	0	0
			0	0	0	0	0	0	0	0	0	0	0	0	0	0	0	0	0	0	0	0	0	0	0	0	0	0	0	0	0	0	0	0	0	0	0	0	0	0	0	0	0	0	0	0	0	0	0
			0	0	0	0	0	0	0	0	0	0	0	0	0	0	0	0	0	0	0	0	0	0	0	0	0	0	0	0	0	0	0	0	0	0	0	0	0	0	0	0	0	0	0	0	0	0	0
			0	0	0	0	0	0	0	0	0	0	0	0	0	0	0	0	0	0	0	0	0	0	0	0	0	0	0	0	0	0	0	0	0	0	0	0	0	0	0	0	0	0	0	0	0	0	0
		session 4	0	0	0	0	0	0	0	0	0	0	0	0	0	0	0	0	0	0	0	0	0	0	0	0	0	0	0	0	0	0	0	0	0	0	0	0	0	0	0	0	0	0	0	0	0	0	0
			0	0	0	0	0	0	0	0	0	0	0	0	0	0	0	0	0	0	0	0	0	0	0	0	0	0	0	0	0	0	0	0	0	0	0	0	0	0	0	0	0	0	0	0	0	0	0
			0	0	0	0	0	0	0	0	0	0	0	0	0	0	0	0	0	0	0	0	0	0	0	0	0	0	0	0	0	0	0	0	0	0	0	0	0	0	0	0	0	0	0	0	0	0	0
			0	0	0	0	0	0	0	0	0	0	0	0	0	0	0	0	0	0	0	0	0	0	0	0	0	0	0	0	0	0	0	0	0	0	0	0	0	0	0	0	0	0	0	0	0	0	0
			0	0	0	0	0	0	0	0	0	0	0	0	0	0	0	0	0	0	0	0	0	0	0	0	0	0	0	0	0	0	0	0	0	0	0	0	0	0	0	0	0	0	0	0	0	0	0
			0	0	0	0	0	0	0	0	0	0	0	0	0	0	0	0	0	0	0	0	0	0	0	0	0	0	0	0	0	0	0	0	0	0	0	0	0	0	0	0	0	0	0	0	0	0	0
			0	0	0	0	0	0	0	0	0	0	0	0	0	0	0	0	0	0	0	0	0	0	0	0	0	0	0	0	0	0	0	0	0	0	0	0	0	0	0	0	0	0	0	0	0	0	0
		session 5	0	0	0	0	0	0	0	0	0	0	0	0	0	0	0	0	0	0	0	0	0	0	0	0	0	0	0	0	0	0	0	0	0	0	0	0	0	0	0	0	0	0	0	0	0	0	0
			0	0	0	0	0	0	0	0	0	0	0	0	0	0	0	0	0	0	0	0	0	0	0	0	0	0	0	0	0	0	0	0	0	0	0	0	0	0	0	0	0	0	0	0	0	0	0
			0	0	0	0	0	0	0	0	0	0	0	0	0	0	0	0	0	0	0	0	0	0	0	0	0	0	0	0	0	0	0	0	0	0	0	0	0	0	0	0	0	0	0	0	0	0	0
			0	0	0	0	0	0	0	0	0	0	0	0	0	0	0	0	0	0	0	0	0	0	0	0	0	0	0	0	0	0	0	0	0	0	0	0	0	0	0	0	0	0	0	0	0	0	0
			0	0	0	0	0	0	0	0	0	0	0	0	0	0	0	0	0	0	0	0	0	0	0	0	0	0	0	0	0	0	0	0	0	0	0	0	0	0	0	0	0	0	0	0	0	0	0
			0	0	0	0	0	0	0	0	0	0	0	0	0	0	0	0	0	0	0	0	0	0	0	0	0	0	0	0	0	0	0	0	0	0	0	0	0	0	0	0	0	0	0	0	0	0	0
			0	0	0	0	0	0	0	0	0	0	0	0	0	0	0	0	0	0	0	0	0	0	0	0	0	0	0	0	0	0	0	0	0	0	0	0	0	0	0	0	0	0	0	0	0	0	0
		session 6	0	0	0	0	0	0	0	0	0	0	0	0	0	0	0	0	0	0	0	0	0	0	0	0	0	0	0	0	0	0	0	0	0	0	0	0	0	0	0	0	0	0	0	0	0	0	0
			0	0	0	0	0	0	0	0	0	0	0	0	0	0	0	0	0	0	0	0	0	0	0	0	0	0	0	0	0	0	0	0	0	0	0	0	0	0	0	0	0	0	0	0	0	0	0
			0	0	0	0	0	0	0	0	0	0	0	0	0	0	0	0	0	0	0	0	0	0	0	0	0	0	0	0	0	0	0	0	0	0	0	0	0	0	0	0	0	0	0	0	0	0	0
			0	0	0	0	0	0	0	0	0	0	0	0	0	0	0	0	0	0	0	0	0	0	0	0	0	0	0	0	0	0	0	0	0	0	0	0	0	0	0	0	0	0	0	0	0	0	0
			0	0	0	0	0	0	0	0	0	0	0	0	0	0	0	0	0	0	0	0	0	0	0	0	0	0	0	0	0	0	0	0	0	0	0	0	0	0	0	0	0	0	0	0	0	0	0
			0	0	0	0	0	0	0	0	0	0	0	0	0	0	0	0	0	0	0	0	0	0	0	0	0	0	0	0	0	0	0	0	0	0	0	0	0	0	0	0	0	0	0	0	0	0	0
			0	0	0	0	0	0	0	0	0	0	0	0	0	0	0	0	0	0	0	0	0	0	0	0	0	0	0	0	0	0	0	0	0	0	0	0	0	0	0	0	0	0	0	0	0	0	0
		session 7	0	0	0	0	0	0	0	0	0	0	0	0	0	0	0	0	0	0	0	0	0	0	0	0	0	0	0	0	0	0	0	0	0	0	0	0	0	0	0	0	0	0	0	0	0	0	0
			0	0	0	0	0	0	0	0	0	0	0	0	0	0	0	0	0	0	0	0	0	0	0	0	0	0	0	0	0	0	0	0	0	0	0	0	0	0	0	0	0	0	0	0	0	0	0
			0	0	0	0	0	0	0	0	0	0	0	0	0	0	0	0	0	0	0	0	0	0	0	0	0	0	0	0	0	0	0	0	0	0	0	0	0	0	0	0	0	0	0	0	0	0	0
			0	0	0	0	0	0	0	0	0	0	0	0	0	0	0	0	0	0	0	0	0	0	0	0	0	0	0	0	0	0	0	0	0	0	0	0	0	0	0	0	0	0	0	0	0	0	0
			0	0	0	0	0	0	0	0	0	0	0	0	0	0	0	0	0	0	0	0	0	0	0	0	0	0	0	0	0	0	0	0	0	0	0	0	0	0	0	0	0	0	0	0	0	0	0
			0	0	0	0	0	0	0	0	0	0	0	0	0	0	0	0	0	0	0	0	0	0	0	0	0	0	0	0	0	0	0	0	0	0	0	0	0	0	0	0	0	0	0	0	0	0	0
		session 8	0	0	0	0	0	0	0	0	0	0	0	0	0	0	0	0	0	0	0	0	0	0	0	0	0	0	0	0	0	0	0	0	0	0	0	0	0	0	0	0	0	0	0	0	0	0	0
			0	0	0	0	0	0	0	0	0	0	0	0	0	0	0	0	0	0	0	0	0	0	0	0	0	0	0	0	0	0	0	0	0	0	0	0	0	0	0	0	0	0	0	0	0	0	0
			0	0	0	0	0	0	0	0	0	0	0	0	0	0	0	0	0	0	0	0	0	0	0	0	0	0	0	0	0	0	0	0	0	0	0	0	0	0	0	0	0	0	0	0	0	0	0
			0	0	0	0	0	0	0	0	0	0	0	0	0	0	0	0	0	0	0	0	0	0	0	0	0	0	0	0	0	0	0	0	0	0	0	0	0	0	0	0	0	0	0	0	0	0	0
			0	0	0	0	0	0	0	0	0	0	0	0	0	0	0	0	0	0	0	0	0	0	0	0	0	0	0	0	0	0	0	0	0	0	0	0	0	0	0	0	0	0	0	0	0	0	0
			0	0	0	0	0	0	0	0	0	0	0	0	0	0	0	0	0	0	0	0	0	0	0	0	0	0	0	0	0	0	0	0	0	0	0	0	0	0	0	0	0	0	0	0	0	0	0
		session 9	0	0	0	0	0	0	0	0	0	0	0	0	0	0	0	0	0	0	0	0	0	0	0	0	0	0	0	0	0	0	0	0	0	0	0	0	0	0	0	0	0	0	0	0	0	0	0
			0	0	0	0	0	0	0	0	0	0	0	0	0	0	0	0	0	0	0	0	0	0	0	0	0	0	0	0	0	0	0	0	0	0	0	0	0	0	0	0	0	0	0	0	0	0	0
			0	0	0	0	0	0	0	0	0	0	0	0	0	0	0	0	0	0	0	0	0	0	0	0	0	0	0	0	0	0	0	0	0	0	0	0	0	0	0	0	0	0	0	0	0	0	0
			0	0	0	0	0	0	0	0	0	0	0	0	0	0	0	0	0	0	0	0	0	0	0	0	0	0	0	0	0	0	0	0	0	0	0	0	0	0	0	0	0	0	0	0	0	0	0
			0	0	0	0	0	0	0	0	0	0	0	0	0	0	0	0	0	0	0	0	0	0	0	0	0	0	0	0	0	0	0	0	0	0	0	0	0	0	0	0	0	0	0	0	0	0	0
			0	0	0	0	0	0	0	0	0	0	0	0	0	0	0	0	0	0	0	0	0	0	0	0	0	0	0	0	0	0	0	0	0	0	0	0	0	0	0	0	0	0	0	0	0	0	0
			0	0	0	0	0	0	0	0	0	0	0	0	0	0	0	0	0	0	0	0	0	0	0	0	0	0	0	0	0	0	0	0	0	0	0	0	0	0	0	0	0	0	0	0	0	0	0
		session 10	0	0	0	0	0	0	0	0	0	0	0	0	0	0	0	0	0	0	0	0	0	0	0	0	0	0	0	0	0	0	0	0	0	0	0	0	0	0	0	0	0	0	0	0	0	0	0
			0	0	0	0	0	0	0	0	0	0	0	0	0	0	0	0	0	0	0	0	0	0	0	0	0	0	0	0	0	0	0	0	0	0	0	0	0	0	0	0	0	0	0	0	0	0	0
			0	0	0	0	0	0	0	0	0	0	0	0	0	0	0	0	0	0	0	0	0	0	0	0	0	0	0	0	0	0	0	0	0	0	0	0	0	0	0	0	0	0	0	0	0	0	0
			0	0	0	0	0	0	0	0	0	0	0	0	0	0	0	0	0	0	0	0	0	0	0	0	0	0	0	0	0	0	0	0	0	0	0	0	0	0	0	0	0	0	0	0	0	0	0
			0	0	0	0	0	0	0	0	0	0	0	0	0	0	0	0	0	0	0	0	0	0	0	0	0	0	0	0	0	0	0	0	0	0	0	0	0	0	0	0	0	0	0	0	0	0	0
	mean	1	0	0	0	0	0	0	0	0	0	0	0	0	0	0	0	0	0	0	0	0	0	0	0	0	0	0	0	0	0	0	0	0	0	0	0	0	0	0	0	0	0	0	0	0	0	0	0
	mean	2	0	0	0	0	0	0	0	0	0	0	0	0	0	0	0	0	0	0	0	0	0	0	0	0	0	0	0	0	0	0	0	0	0	0	0	0	0	0	0	0	0	0	0	0	0	0	0
	mean	3	0	0	0	0	0	0	0	0	0	0	0	0	0	0	0	0	0	0	0	0	0	0	0	0	0	0	0	0	0	0	0	0	0	0	0	0	0	0	0	0	0	0	0	0	0	0	0
	mean	4	0	0	0	0	0	0	0	0	0	0	0	0	0	0	0	0	0	0	0	0	0	0	0	0	0	0	0	0	0	0	0	0	0	0	0	0	0	0	0	0	0	0	0	0	0	0	0
	mean	5	0	0	0	0	0	0	0	0	0	0	0	0	0	0	0	0	0	0	0	0	0	0	0	0	0	0	0	0	0	0	0	0	0	0	0	0	0	0	0	0	0	0	0	0	0	0	0
	mean	6	0	0	0	0	0	0	0	0	0	0	0	0	0	0	0	0	0	0	0	0	0	0	0	0	0	0	0	0	0	0	0	0	0	0	0	0	0	0	0	0	0	0	0	0	0	0	0
	mean	7	0	0	0	0	0	0	0	0	0	0	0	0	0	0	0	0	0	0	0	0	0	0	0	0	0	0	0	0	0	0	0	0	0	0	0	0	0	0	0	0	0	0	0	0	0	0	0
	mean	8	0	0	0	0	0	0	0	0	0	0	0	0	0	0	0	0	0	0	0	0	0	0	0	0	0	0	0	0	0	0	0	0	0	0	0	0	0	0	0	0	0	0	0	0	0	0	0
	mean	9	0	0	0	0	0	0	0	0	0	0	0	0	0	0	0	0	0	0	0	0	0	0	0	0	0	0	0	0	0	0	0	0	0	0	0	0	0	0	0	0	0	0	0	0	0	0	0
	mean	10	0	0	0	0	0	0	0	0	0	0	0	0	0	0	0	0	0	0	0	0	0	0	0	0	0	0	0	0	0	0	0	0	0	0	0	0	0	0	0	0	0	0	0	0	0	0	0
[truncated: 153 more columns]
